# Supplementary material for: Drug-Induced Lipid Remodeling in Leishmania Parasites
Source: Microorganisms. 2021 Apr 9;9(4):790. doi: 10.3390/microorganisms9040790 (PMC8068835; doi:10.3390/microorganisms9040790)
Supplement: Supplementary file 1 [file microorganisms-09-00790-s001.zip]

Archive with 21 entries (18 files):
- Supplementary files/
- Supplementary files/.DS_Store
- __MACOSX/
- __MACOSX/Supplementary files/
- __MACOSX/Supplementary files/._.DS_Store
- Supplementary files/Supplementary_fileS1.xlsx
- __MACOSX/Supplementary files/._Supplementary_fileS1.xlsx
- Supplementary files/Supplementary_fileS7.pdf
- __MACOSX/Supplementary files/._Supplementary_fileS7.pdf
- Supplementary files/Supplementary_fileS6.xlsx
- __MACOSX/Supplementary files/._Supplementary_fileS6.xlsx
- Supplementary files/Supplementary_fileS8.xlsx
- __MACOSX/Supplementary files/._Supplementary_fileS8.xlsx
- Supplementary files/Supplementary_fileS4.xlsx
- __MACOSX/Supplementary files/._Supplementary_fileS4.xlsx
- Supplementary files/Supplementary_fileS5.xlsx
- __MACOSX/Supplementary files/._Supplementary_fileS5.xlsx
- Supplementary files/Supplementary_fileS2.xlsx
- __MACOSX/Supplementary files/._Supplementary_fileS2.xlsx
- Supplementary files/Supplementary_fileS3.xlsx
- __MACOSX/Supplementary files/._Supplementary_fileS3.xlsx
