# Supplementary material for: Drug-Induced Lipid Remodeling in Leishmania Parasites
Source: Microorganisms. 2021 Apr 9;9(4):790. doi: 10.3390/microorganisms9040790 (PMC8068835; doi:10.3390/microorganisms9040790)
Supplement: Supplementary file 1 [file microorganisms-09-00790-s001.zip › Supplementary files/Supplementary_fileS1.xlsx]

## Sheet: Sheet1
Comparison (Sample_Reference)	ID	LipidIon	Class	FC	log2(FC)	FC_linear	raw.pval	-LOG10(p)	CalcMz	RT_avg	RT_sd	polarity	Sample_Replicate1(raw)	Sample_Replicate2(raw)	Sample_Replicate3(raw)	Reference_Replicate1(raw)	Reference_Replicate2(raw)	Reference_Replicate3(raw)
HRC_WTC	2911	PC(38:7e)+H	PC	0.17662	-2.5013	-5.66195	4.8063e-06	5.3182	790.575	16.2548	0.00443409	positive	2.74124e+07	3.59133e+07	3.2901e+07	7.08072e+06	9.3066e+06	5.52287e+06
HRC_WTC	3129	SPH(d20:0)+H	SPH	0.065468	-3.9331	-15.275	2.5478e-05	4.5938	330.337	10.4365	0.0413301	positive	4.26878e+07	4.57739e+07	5.77687e+07	4.01254e+06	4.65695e+06	3.53226e+06
HRC_WTC	2919	PC(40:3)+H	PC	4.9945	2.3203	4.99436	4.0657e-05	4.3909	840.648	17.5559	0.0136108	positive	1.53109e+07	2.17113e+07	2.10854e+07	1.49829e+08	1.31947e+08	8.8571e+07
HRC_WTC	2584	PE(18:1e_22:6)-H	PE	0.20313	-2.2995	-4.92287	6.2853e-05	4.2017	774.544	17.0375	0.00542152	negative	8.26772e+06	1.18806e+07	9.91253e+06	2.31425e+06	3.12934e+06	2.25663e+06
HRC_WTC	2880	PC(36:4)+H	PC	7.6857	2.9422	7.68582	9.1024e-05	4.0408	782.569	15.8702	0.018812	positive	7.04024e+07	1.34769e+08	1.3642e+08	1.27424e+09	1.18924e+09	8.13503e+08
HRC_WTC	2780	LPC(19:0)+H	LPC	0.21554	-2.214	-4.6396	0.0001605	3.7945	538.387	11.4145	0.00373399	positive	6.82908e+07	8.2154e+07	9.70192e+07	2.18714e+07	2.52782e+07	2.01142e+07
HRC_WTC	2783	LPC(20:0e)+H	LPC	2.2374	1.1618	2.23736	0.0001901	3.721	538.423	12.9245	0.00497362	positive	2.07156e+06	2.45489e+06	2.46705e+06	7.15901e+06	7.8488e+06	5.1578e+06
HRC_WTC	2777	LPC(18:3)+H	LPC	13.913	3.7983	13.9124	0.00019876	3.7017	518.324	10.0525	0.00393622	positive	1.19847e+07	2.13699e+07	1.90764e+07	2.54282e+08	5.1521e+08	1.85648e+08
HRC_WTC	2779	LPC(19:0)+Na	LPC	0.16742	-2.5784	-5.97277	0.00023431	3.6302	560.369	11.4149	0.00623342	positive	4.47599e+06	5.65192e+06	6.43381e+06	1.2154e+06	1.12347e+06	1.10232e+06
HRC_WTC	2927	PC(40:7)+H	PC	3.0701	1.6183	3.07013	0.0002502	3.6017	832.585	15.9852	0.0207322	positive	5.64152e+08	6.57018e+08	8.03098e+08	2.89812e+09	3.12189e+09	1.98813e+09
HRC_WTC	3135	TG(8:0_8:0_8:0)+NH4	TG	0.46508	-1.1044	-2.15009	0.00028428	3.5463	488.395	13.7421	0.00552666	positive	1.49572e+07	2.41968e+07	2.11521e+07	1.12171e+07	1.56475e+07	8.89868e+06
HRC_WTC	3101	PS(18:1_22:5)+H	PS	0.13451	-2.8942	-7.43432	0.00028863	3.5397	836.544	15.5409	0.0326218	positive	4.88043e+06	6.36951e+06	9.89209e+06	1.21346e+06	1.5316e+06	891716
HRC_WTC	3240	TG(18:0_13:0_18:3)+Na	TG	0.17458	-2.518	-5.72787	0.00047099	3.327	837.694	20.3924	0.00709152	positive	6.13355e+06	5.63263e+06	5.02694e+06	1.35018e+06	1.68251e+06	890038
HRC_WTC	2532	PE(14:1e_18:1)-H	PE	0.14771	-2.7592	-6.77021	0.00052268	3.2818	672.497	16.1414	0.00675658	negative	1.52378e+07	1.46287e+07	1.40118e+07	2.53082e+06	2.93464e+06	2.75795e+06
HRC_WTC	2959	PE(17:1_14:0)+H	PE	6.4368	2.6863	6.43661	0.00056975	3.2443	676.491	15.2577	0.0121148	positive	829540	743296	1.13237e+06	8.62026e+06	9.77148e+06	4.78031e+06
HRC_WTC	2606	PI(18:0e_18:2)-H	PI	0.38041	-1.3944	-2.62879	0.00067983	3.1676	847.571	15.8655	0.0481693	negative	1.22893e+08	1.6722e+08	1.48023e+08	6.35001e+07	8.15237e+07	6.42701e+07
HRC_WTC	3050	PE(18:0p_22:6)+H	PE	0.025961	-5.2675	-38.519	0.00083731	3.0771	776.559	17.0343	0.00813353	positive	1.12162e+07	7.02067e+06	1.29807e+07	351122	665258	142008
HRC_WTC	2845	PC(32:4)+H	PC	4.0778	2.0278	4.07783	0.00087878	3.0561	726.507	14.3158	0.00884953	positive	5.44792e+07	6.49628e+07	6.15484e+07	2.87599e+08	3.1727e+08	3.13453e+08
HRC_WTC	2578	PE(20:4e_19:1)-H	PE	3.4387	1.7819	3.43879	0.0008873	3.0519	764.56	17.211	0.00927016	negative	3.81657e+06	5.00916e+06	4.22282e+06	1.63687e+07	2.15319e+07	1.82409e+07
HRC_WTC	3125	SPH(d17:0)+H	SPH	0.049354	-4.3407	-20.2619	0.0011592	2.9358	288.29	8.13956	0.00714117	positive	2.12666e+07	1.18819e+07	1.67908e+07	1.61071e+06	1.32358e+06	526217
HRC_WTC	2721	DG(19:0_18:1)+Na	DG	0.21179	-2.2393	-4.72168	0.0013349	2.8746	659.558	18.2047	0.0102584	positive	1.00862e+07	1.29257e+07	9.0833e+06	3.2249e+06	2.51853e+06	2.72585e+06
HRC_WTC	2673	DG(18:0_14:0)+NH4	DG	0.030634	-5.0287	-32.643	0.0013602	2.8664	586.541	17.0364	0.0134303	positive	1.15523e+07	6.76247e+06	1.78607e+07	310993	471768	583284
HRC_WTC	2764	LPC(17:0)+H	LPC	0.48681	-1.0386	-2.05423	0.0015204	2.818	510.355	10.4035	0.00566345	positive	9.76859e+07	1.28631e+08	1.49967e+08	8.0427e+07	8.49266e+07	6.5384e+07
HRC_WTC	3043	PE(18:3_20:4)+H	PE	6.8411	2.7742	6.84097	0.0016479	2.7831	762.507	15.2116	0.0260875	positive	641766	1.3958e+06	2.02736e+06	1.09779e+07	1.58323e+07	8.12402e+06
HRC_WTC	2720	DG(19:0_18:1)+NH4	DG	0.18213	-2.457	-5.49074	0.0018257	2.7386	654.603	18.2009	0.00737335	positive	6.221e+07	1.00619e+08	7.78031e+07	2.51468e+07	2.44947e+07	8.43734e+06
HRC_WTC	2520	PC(20:4_22:6)+HCOO	PC	2.9814	1.576	2.98142	0.0018619	2.7301	898.56	15.3694	0.00613233	negative	9.51929e+06	1.5143e+07	1.51768e+07	4.46545e+07	5.16174e+07	4.888e+07
HRC_WTC	2537	PE(16:1e_17:1)-H	PE	0.4152	-1.2681	-2.40844	0.0019239	2.7158	686.513	16.5761	0.00527131	negative	3.68871e+07	4.29487e+07	4.23223e+07	1.91853e+07	2.53138e+07	1.97916e+07
HRC_WTC	2452	PC(18:4_14:0)+HCOO	PC	4.1136	2.0404	4.1136	0.0019724	2.705	770.498	14.3175	0.00706056	negative	1.00778e+07	1.65035e+07	1.3584e+07	8.19828e+07	5.56577e+07	6.39611e+07
HRC_WTC	3116	SM(d40:1)+H	SM	0.22895	-2.1269	-4.36778	0.0020582	2.6865	787.669	17.6052	0.0108573	positive	1.40165e+07	1.08952e+07	1.22999e+07	4.55558e+06	4.48635e+06	2.44317e+06
HRC_WTC	2477	PC(18:4_18:0)+HCOO	PC	5.4697	2.4515	5.46985	0.0020825	2.6814	826.56	15.8581	0.038784	negative	6.31668e+06	1.7057e+07	1.56531e+07	7.22797e+07	1.03711e+08	8.08144e+07
HRC_WTC	2724	DG(19:0_18:3)+NH4	DG	0.21995	-2.1848	-4.54664	0.002107	2.6763	650.572	17.3598	0.016878	positive	1.18758e+07	1.46139e+07	2.27242e+07	5.61398e+06	4.09108e+06	3.80882e+06
HRC_WTC	2781	LPC(19:0)+H	LPC	0.46981	-1.0899	-2.12859	0.002124	2.6728	538.387	11.6864	0.00777844	positive	3.28989e+07	5.80932e+07	5.8882e+07	3.02628e+07	3.21466e+07	2.48096e+07
HRC_WTC	2388	LPC(17:0)+HCOO	LPC	0.26075	-1.9393	-3.8352	0.0021599	2.6656	554.346	10.3998	0.00924495	negative	1.30126e+07	3.10093e+07	1.987e+07	5.88466e+06	7.79866e+06	6.45384e+06
HRC_WTC	2832	PC(30:1)+Na	PC	16.645	4.057	16.6448	0.0021609	2.6654	726.504	14.8751	0.0328029	positive	139938	778326	321372	8.35665e+06	7.32416e+06	7.88935e+06
HRC_WTC	2869	PC(35:4)+H	PC	6.4605	2.6916	6.46029	0.0022257	2.6525	768.554	15.2663	0.0403469	positive	2.07182e+07	7.63664e+07	4.27639e+07	3.52884e+08	4.07343e+08	3.15942e+08
HRC_WTC	2446	PC(18:0_14:0)+HCOO	PC	6.813	2.7683	6.81305	0.0023093	2.6365	778.56	16.1014	0.00497546	negative	3.51508e+06	1.21149e+07	6.81063e+06	5.78112e+07	6.11987e+07	6.01822e+07
HRC_WTC	2577	PE(20:2e_19:1)-H	PE	2.4348	1.2838	2.43479	0.0023676	2.6257	768.591	18.0523	0.00528032	negative	1.73052e+06	3.18599e+06	2.71593e+06	6.98554e+06	8.59534e+06	7.19468e+06
HRC_WTC	2627	PS(18:2_22:6)-H	PS	0.38006	-1.3957	-2.63116	0.0024117	2.6177	830.498	14.7094	0.0133773	negative	1.42547e+07	2.32325e+07	1.88447e+07	1.06723e+07	8.06012e+06	7.72802e+06
HRC_WTC	2708	DG(18:1_18:2)+H	DG	0.049416	-4.3389	-20.2367	0.0024551	2.6099	619.53	16.9784	0.00596625	positive	1.21633e+07	5.39421e+06	1.13887e+07	780774	992394	279251
HRC_WTC	2709	DG(18:1_18:2)+Na	DG	0.046081	-4.4397	-21.7012	0.0024682	2.6076	641.512	16.9783	0.00745257	positive	3.69667e+07	1.3264e+07	2.36284e+07	1.2537e+06	1.76948e+06	1.55737e+06
HRC_WTC	2904	PC(38:1)+H	PC	3.9296	1.9744	3.92965	0.0025412	2.595	816.648	17.6221	0.017124	positive	1.9796e+07	4.27908e+07	3.74431e+07	2.02484e+08	2.1477e+08	8.81111e+07
HRC_WTC	2479	PC(18:1e_18:3)+HCOO	PC	0.29767	-1.7482	-3.35939	0.0026251	2.5808	812.581	16.6029	0.0103108	negative	8.86364e+06	1.18604e+07	1.1263e+07	3.79144e+06	3.58342e+06	4.23003e+06
HRC_WTC	2855	PC(34:4)+H	PC	10.597	3.4056	10.5971	0.0026767	2.5724	754.538	14.8856	0.0295972	positive	2.58917e+07	1.19233e+08	4.07056e+07	7.50328e+08	8.11697e+08	7.29026e+08
HRC_WTC	3003	PE(20:3e_16:1)+H	PE	0.079979	-3.6442	-12.503	0.0026774	2.5723	726.543	16.0884	0.0134263	positive	3.38592e+07	2.13958e+07	1.49966e+07	2.00295e+06	2.91283e+06	2.53369e+06
HRC_WTC	2617	PI(20:0e_18:1)-H	PI	2.1337	1.0934	2.13376	0.0027634	2.5586	877.618	17.1389	0.00396233	negative	2.8202e+06	5.15447e+06	5.34075e+06	1.27259e+07	1.28987e+07	9.62083e+06
HRC_WTC	2707	DG(18:1_18:2)+NH4	DG	0.078774	-3.6661	-12.6942	0.0028628	2.5432	636.556	16.9774	0.00449145	positive	3.72095e+08	2.08229e+08	3.78181e+08	2.12014e+07	3.65522e+07	3.82907e+07
HRC_WTC	2555	PE(18:3e_18:2)-H	PE	0.3144	-1.6693	-3.1806	0.003011	2.5213	722.513	16.1086	0.00637822	negative	5.95355e+07	6.43496e+07	6.34866e+07	2.1059e+07	2.69349e+07	2.5745e+07
HRC_WTC	2598	PI(18:0e_17:1)-H	PI	0.16197	-2.6262	-6.17398	0.0030147	2.5208	835.571	15.8991	0.0531532	negative	8.87189e+08	1.16633e+09	1.09386e+09	1.41398e+08	1.95995e+08	2.69136e+08
HRC_WTC	2557	PE(18:3e_18:3)-H	PE	0.1599	-2.6447	-6.25366	0.0030614	2.5141	720.497	15.6512	0.0131351	negative	1.02576e+07	8525372	9.27071e+06	1.52863e+06	1.75878e+06	2.27762e+06
HRC_WTC	2410	LPC(20:4)-CH3	LPC	2.2222	1.152	2.22222	0.0033007	2.4814	528.31	8.90621	0.00760842	negative	6.46134e+06	1.00074e+07	8.52236e+06	1.997e+07	2.68257e+07	2.20385e+07
HRC_WTC	2762	LPC(16:1e)+H	LPC	0.49852	-1.0043	-2.00597	0.0033311	2.4774	480.345	10.3738	0.00454355	positive	3.02339e+07	3.46383e+07	3.81132e+07	2.14961e+07	2.38003e+07	1.96223e+07
HRC_WTC	2963	PE(14:0p_18:2)+H	PE	0.045085	-4.4712	-22.1802	0.0034556	2.4615	672.496	15.6491	0.0239448	positive	1.36781e+07	1.77819e+07	3.00332e+07	442999	918581	1.76308e+06
HRC_WTC	2905	PC(38:2)+H	PC	4.725	2.2403	4.72495	0.0039554	2.4028	814.632	17.175	0.0250081	positive	4.39222e+07	1.02619e+08	8.46437e+07	3.57895e+08	4.26409e+08	4.96455e+08
HRC_WTC	3127	SPH(d19:0)+H	SPH	0.013347	-6.2273	-74.9211	0.0039686	2.4014	316.321	9.60634	0.0298054	positive	3.08699e+07	9.04752e+06	7.70445e+06	174055	178839	457104
HRC_WTC	2849	PC(34:0)+H	PC	3.0016	1.5857	3.00153	0.0041651	2.3804	762.601	16.8024	0.00901071	positive	1.98615e+07	3.71458e+07	2.21544e+07	1.17372e+08	1.35901e+08	5.59376e+07
HRC_WTC	2471	PC(18:0e_18:1)+HCOO	PC	2.4592	1.2982	2.45922	0.0042412	2.3725	818.628	17.487	0.00521737	negative	3.90073e+06	6.08838e+06	4.3762e+06	1.35013e+07	1.53746e+07	1.45736e+07
HRC_WTC	2765	LPC(17:0)+Na	LPC	0.42208	-1.2444	-2.3692	0.0043121	2.3653	532.337	10.4027	0.0070077	positive	1.99286e+07	2.4615e+07	2.67403e+07	1.19218e+07	1.27509e+07	1.25962e+07
HRC_WTC	2602	PI(18:0e_18:1)-H	PI	13.077	3.709	13.0774	0.0044915	2.3476	849.586	16.2894	0.0448765	negative	5.07734e+07	3.7273e+08	1.76751e+08	2.8182e+09	3.46861e+09	2.77104e+09
HRC_WTC	3028	PE(37:4e)+Na	PE	0.088908	-3.4915	-11.2472	0.0045541	2.3416	762.541	16.9799	0.0248971	positive	8.37092e+06	3.67278e+06	5.72009e+06	1.10703e+06	628665	446820
HRC_WTC	2652	Cer(t16:1_18:0)+H	Cer	3.5574	1.8308	3.55734	0.0047373	2.3245	554.514	13.7353	0.0046188	positive	1.71886e+06	2.01698e+06	3.26839e+06	1.18146e+07	1.53051e+07	5.90434e+06
HRC_WTC	3088	PI(36:3e)+NH4	PI	0.25963	-1.9455	-3.85171	0.0050753	2.2945	864.596	15.5701	0.0352447	positive	1.09757e+07	1.6014e+07	2.01902e+07	3.32532e+06	7.158e+06	4.82908e+06
HRC_WTC	2455	PC(18:0_16:0)+HCOO	PC	4.7995	2.2629	4.79955	0.0050775	2.2943	806.592	16.7975	0.00592711	negative	1.77381e+06	5.45339e+06	2.84055e+06	1.60661e+07	2.00266e+07	2.04546e+07
HRC_WTC	2763	LPC(17:0)+H	LPC	0.24554	-2.026	-4.07274	0.0055062	2.2591	510.355	10.0754	0.0159223	positive	5.80612e+08	3.75177e+08	4.92226e+08	1.56829e+08	1.70123e+08	1.40404e+08
HRC_WTC	2616	PI(19:0_18:3)-H	PI	0.28457	-1.8132	-3.51421	0.005639	2.2488	873.55	15.4567	0.0299468	negative	6.44713e+06	1.0968e+07	1.137e+07	3.87628e+06	2.54679e+06	3.39699e+06
HRC_WTC	2581	PE(18:1_22:5)-H	PE	3.0082	1.5889	3.0082	0.0056549	2.2476	790.539	16.4798	0.0106613	negative	9.47258e+06	1.21907e+07	7.34647e+06	3.34693e+07	3.99573e+07	3.61102e+07
HRC_WTC	2979	PE(16:0e_19:1)+H	PE	0.14997	-2.7372	-6.66775	0.005752	2.2402	718.575	17.1722	0.0284171	positive	4.58044e+08	2.84643e+08	7.16973e+08	9.57082e+07	9.3579e+07	8.96742e+07
HRC_WTC	2902	PC(18:0_20:0)+H	PC	3.8395	1.9409	3.83945	0.0058001	2.2366	818.663	18.2129	0.00767914	positive	5.43942e+06	9.44985e+06	7.71465e+06	4.29393e+07	5.60218e+07	1.64714e+07
HRC_WTC	2882	PC(36:4e)+H	PC	0.34066	-1.5536	-2.93549	0.0058907	2.2298	768.59	16.605	0.0129089	positive	3.91907e+07	8.67364e+07	7.78494e+07	2.22311e+07	3.59208e+07	2.65095e+07
HRC_WTC	2846	PC(33:2)+H	PC	5.7975	2.5354	5.79738	0.005995	2.2222	744.554	15.4474	0.026488	positive	4.40096e+06	1.7754e+07	6.75715e+06	5.34711e+07	8.19666e+07	6.24843e+07
HRC_WTC	2929	PC(40:8)+H	PC	16.74	4.0653	16.7408	0.0061827	2.2088	830.569	15.2811	0.013351	positive	1.26845e+07	1.30184e+08	6.32364e+07	1.27869e+09	1.41629e+09	1.2308e+09
HRC_WTC	2906	PC(16:0_22:5)+Na	PC	5.9667	2.5769	5.96656	0.0062681	2.2029	830.567	16.2275	0.0204559	positive	1.88734e+06	6.68251e+06	5.1075e+06	3.3364e+07	2.61943e+07	3.43035e+07
HRC_WTC	3087	PI(36:3e)+H	PI	0.22954	-2.1232	-4.35659	0.0064512	2.1904	847.569	15.5682	0.044949	positive	2.50634e+07	2.79905e+07	4.10642e+07	7.42038e+06	7.57733e+06	1.08687e+07
HRC_WTC	2409	LPC(20:4)+HCOO	LPC	2.1113	1.0781	2.11125	0.0067441	2.1711	588.331	8.90712	0.00677642	negative	2.81896e+08	4.26114e+08	3.69466e+08	7.85644e+08	1.10828e+09	9.23285e+08
HRC_WTC	2860	PC(34:5)+H	PC	2.1628	1.1129	2.1628	0.0072349	2.1406	752.522	14.5486	0.00801568	positive	4.95265e+07	1.07343e+08	8.23243e+07	2.10731e+08	2.2113e+08	1.95571e+08
HRC_WTC	2494	PC(18:0_20:1)+HCOO	PC	7.3801	2.8836	7.37989	0.0073896	2.1314	860.639	17.6337	0.0292458	negative	1.56285e+06	8.31065e+06	3.82989e+06	3.74568e+07	3.51913e+07	4.18663e+07
HRC_WTC	2495	PC(18:0_20:2)+HCOO	PC	7.7668	2.9573	7.76669	0.0075243	2.1235	858.623	17.1708	0.0101751	negative	3.23235e+06	1.82256e+07	8.54278e+06	8.32543e+07	8.31952e+07	9.68767e+07
HRC_WTC	2526	PC(22:5_22:5)+HCOO	PC	0.37484	-1.4156	-2.66771	0.0076158	2.1183	926.592	16.3175	0.00379125	negative	1.66548e+07	2.42192e+07	2.07378e+07	6.98114e+06	1.11032e+07	1.02503e+07
HRC_WTC	2462	PC(16:1e_18:3)+HCOO	PC	0.26366	-1.9232	-3.79263	0.0076909	2.114	784.55	15.8739	0.00496185	negative	8.21436e+06	7.146e+06	6.15946e+06	1.92246e+06	2.55248e+06	2.69527e+06
HRC_WTC	2693	DG(17:0_18:1)+NH4	DG	0.34279	-1.5446	-2.91723	0.0080491	2.0943	626.572	17.578	0.0351919	positive	2.22923e+07	1.81668e+07	2.03465e+07	1.2256e+07	8.98256e+06	6.35967e+06
HRC_WTC	3027	PE(18:2p_19:1)+H	PE	0.12041	-3.054	-8.30511	0.0083553	2.078	740.559	16.988	0.0100425	positive	9.83968e+07	6.66354e+07	1.05231e+08	8.02714e+06	3.24034e+07	6.48906e+06
HRC_WTC	2442	PA(18:0e_18:1)-H	PA	13.213	3.7239	13.2131	0.0083635	2.0776	687.533	16.7997	0.0293624	negative	1.13039e+06	4.93284e+06	576490	3.23118e+07	4.98985e+07	2.46628e+07
HRC_WTC	3029	PE(37:4e)+H	PE	0.12022	-3.0563	-8.31837	0.0083984	2.0758	740.559	16.9879	0.00867301	positive	9.82564e+07	6.55002e+07	1.04024e+08	8.02714e+06	3.2024e+07	6.40854e+06
HRC_WTC	2519	PC(18:1_24:0)+HCOO	PC	5.582	2.4808	5.58207	0.008614	2.0648	916.701	18.9019	0.00693483	negative	547007	2.56417e+06	1.48165e+06	8.5704e+06	1.06929e+07	1.03081e+07
HRC_WTC	3119	SM(d42:2)+H	SM	0.29586	-1.757	-3.37995	0.009129	2.0396	813.684	17.664	0.00784755	positive	2.02227e+07	2.91466e+07	2.60302e+07	1.02619e+07	1.60329e+07	4.00585e+06
HRC_WTC	2887	PC(36:5e)+H	PC	0.10253	-3.2859	-9.75336	0.0097432	2.0113	766.575	15.5808	0.00764801	positive	2.32959e+07	2.74095e+07	4.37806e+07	2.24578e+06	1.9057e+06	6.54696e+06
HRC_WTC	2844	PC(18:4_14:0)+Na	PC	3.5389	1.8233	3.5389	0.0098497	2.0066	748.489	14.3161	0.00474601	positive	2.74534e+06	2.0609e+06	1.80419e+06	9.83481e+06	9.67902e+06	1.05374e+07
HRC_WTC	2908	PC(38:6)+H	PC	5.489	2.4566	5.48922	0.0099984	2.0001	806.569	15.3531	0.0284587	positive	2.04057e+08	7.76835e+08	2.10052e+08	2.24932e+09	2.77939e+09	2.5971e+09
HRC_WTC	2522	PC(20:0_22:5)+HCOO	PC	4.7414	2.2453	4.74136	0.010528	1.9777	908.639	17.6319	0.00590196	negative	542836	1.53923e+06	1.04498e+06	3.86955e+06	6.13047e+06	7.10362e+06
HRC_WTC	2903	PC(18:0_20:1)+Na	PC	2.9651	1.5681	2.96514	0.010937	1.9611	838.63	17.6286	0.0337609	positive	958720	1.90391e+06	1.51403e+06	7.48956e+06	6.77249e+06	2.6003e+06
HRC_WTC	3015	PE(18:0e_19:1)+Na	PE	0.12568	-2.9922	-7.95686	0.01129	1.9473	768.588	17.8285	0.0257421	positive	2.65241e+07	9.12807e+06	1.43559e+07	2.69048e+06	3.41728e+06	2.56384e+06
HRC_WTC	2541	PE(16:0e_19:1)-H	PE	0.4304	-1.2162	-2.32334	0.011371	1.9442	716.56	17.1692	0.0107316	negative	5.93387e+08	7.24681e+08	6.22049e+08	2.67986e+08	4.07175e+08	3.65904e+08
HRC_WTC	2934	PC(18:3_22:6)+Na	PC	4.9578	2.3097	4.9578	0.011635	1.9342	850.536	15.2009	0.0351996	positive	1.3357e+07	7.97717e+06	7.5079e+06	5.51303e+07	5.47575e+07	7.32441e+07
HRC_WTC	3085	PI(18:0_18:3)+H	PI	2.1503	1.1045	2.15024	0.011866	1.9257	861.549	15.1952	0.0289824	positive	6.97502e+06	1.11013e+07	9.5187e+06	2.97554e+07	3.5158e+07	1.32502e+07
HRC_WTC	2962	PE(14:0p_18:1)+H	PE	0.17081	-2.5496	-5.85472	0.011876	1.9253	674.512	16.1582	0.0149232	positive	1.11045e+07	1.58778e+07	4.76933e+06	2.14035e+06	3.08012e+06	1.82405e+06
HRC_WTC	3136	TG(8:0_8:0_10:0)+NH4	TG	0.43731	-1.1933	-2.28675	0.01239	1.9069	516.426	14.5424	0.00537012	positive	6.38128e+06	1.35352e+07	1.54237e+07	7.38637e+06	6.96388e+06	4.79387e+06
HRC_WTC	2378	FA(18:4)-H	FA	2.3332	1.2223	2.33318	0.012869	1.8904	275.202	9.70226	0.00938475	negative	3.63141e+07	5.0297e+07	4.10609e+07	1.01734e+08	1.29229e+08	1.33806e+08
HRC_WTC	2935	PC(40:9)+H	PC	7.9637	2.9934	7.96349	0.012969	1.8871	828.554	15.1839	0.0389603	positive	3.17597e+08	1.34072e+09	1.82468e+08	6.9736e+09	6.38606e+09	4.24135e+09
HRC_WTC	2968	PE(16:0p_17:1)+H	PE	0.34865	-1.5201	-2.86811	0.013628	1.8656	688.528	16.577	0.013245	positive	2.46611e+07	4.0655e+07	4.49003e+07	1.78111e+07	2.62156e+07	7.24235e+06
HRC_WTC	2837	PC(32:0)+H	PC	5.0088	2.3245	5.00892	0.014204	1.8476	734.569	16.099	0.00743332	positive	2.63573e+07	9.2268e+07	2.37069e+07	2.32478e+08	2.94363e+08	3.01187e+08
HRC_WTC	2974	PE(16:1_18:2)+H	PE	3.8157	1.9319	3.81557	0.014968	1.8248	714.507	15.4443	0.0150616	positive	2.20365e+07	5.25076e+07	1.49912e+07	1.30816e+08	2.06929e+08	9.66918e+07
HRC_WTC	3380	TG(19:0_18:1_18:3)+Na	TG	0.18698	-2.4191	-5.34837	0.015061	1.8221	919.773	21.3124	0.00850417	positive	7.81254e+06	6.5324e+06	5.45201e+06	2.79483e+06	1.8593e+06	536205
HRC_WTC	3052	PE(18:2_22:6)+H	PE	0.2005	-2.3183	-4.98744	0.015343	1.8141	788.522	15.5723	0.00873355	positive	2.63803e+07	3.58049e+07	4.78273e+07	4.28889e+06	8.12317e+06	1.30049e+07
HRC_WTC	2854	PC(16:1_18:3)+Na	PC	6.6232	2.7275	6.62307	0.01597	1.7967	776.52	14.8748	0.0136218	positive	698774	6.39634e+06	2.69424e+06	2.6814e+07	2.82278e+07	2.01636e+07
HRC_WTC	3009	PE(18:2p_18:3)+H	PE	0.10334	-3.2745	-9.6766	0.016109	1.7929	722.512	15.6616	0.0220448	positive	5.31498e+06	4.27161e+06	9.03561e+06	239929	675696	1.29432e+06
HRC_WTC	2469	PC(18:0_18:1)+HCOO	PC	5.2752	2.3992	5.27511	0.016758	1.7758	832.607	17.0161	0.00433686	negative	2.3528e+07	1.53985e+08	7.06596e+07	4.95653e+08	4.84174e+08	5.07105e+08
HRC_WTC	2443	PC(16:1_14:0)+HCOO	PC	7.5589	2.9182	7.55902	0.016975	1.7702	748.513	14.8758	0.030941	negative	1.12495e+06	1.12885e+07	3.8641e+06	4.44953e+07	4.44524e+07	4.81317e+07
HRC_WTC	3311	TG(20:3e_14:0_18:3)+NH4	TG	0.10129	-3.3034	-9.87239	0.01733	1.7612	854.76	20.8913	0.0330656	positive	6.47702e+06	6.30343e+06	5.90066e+06	420566	2.27774e+06	138104
HRC_WTC	2853	PC(34:3)+H	PC	6.3009	2.6556	6.30108	0.018118	1.7419	756.554	15.3993	0.00798997	positive	1.51611e+08	1.37067e+09	4.26504e+08	3.95607e+09	5.67978e+09	4.39052e+09
HRC_WTC	2909	PC(38:6)+H	PC	2.8003	1.4856	2.80034	0.018381	1.7356	806.569	15.8155	0.00961264	positive	9.68258e+07	2.85709e+08	2.36219e+08	5.36468e+08	8.65141e+08	6.71167e+08
HRC_WTC	2596	PI(16:0_18:3)-H	PI	3.0261	1.5975	3.02618	0.018698	1.7282	831.503	14.5036	0.00471681	negative	3.91641e+06	1.33043e+07	8.33701e+06	2.44158e+07	3.49728e+07	3.14545e+07
HRC_WTC	3128	SPH(d19:0)+H	SPH	0.042617	-4.5524	-23.4644	0.01881	1.7256	316.321	9.70571	0.0317406	positive	3.12508e+07	3.06162e+07	2.97731e+07	4.03002e+06	1.37096e+06	93083.3
HRC_WTC	2961	PE(14:0e_18:1)+H	PE	0.15632	-2.6774	-6.39702	0.019159	1.7176	676.528	16.1321	0.0272085	positive	8.68824e+06	9.13551e+06	2.66352e+06	1.61623e+06	1.69972e+06	982616
HRC_WTC	3017	PE(18:0e_19:1)+H	PE	0.30756	-1.7011	-3.25149	0.019239	1.7158	746.606	17.9485	0.0154084	positive	4.32864e+08	5.28146e+08	4.08855e+08	2.60049e+08	2.49732e+08	6.72062e+07
HRC_WTC	2544	PE(17:0_18:3)-H	PE	0.43662	-1.1956	-2.2904	0.019273	1.7151	726.508	15.7627	0.0180012	negative	1.17224e+07	2.77648e+07	2.08177e+07	9.25425e+06	1.07289e+07	1.12252e+07
HRC_WTC	2986	PE(17:1_18:3)+H	PE	2.0265	1.019	2.02651	0.020227	1.6941	726.507	15.304	0.0219379	positive	2.11889e+06	5.45102e+06	2.6863e+06	8.44453e+06	1.02287e+07	6.87544e+06
HRC_WTC	3064	PG(22:5_22:6)+NH4	PG	0.40299	-1.3112	-2.48148	0.020644	1.6852	886.559	15.0156	0.0192551	positive	1.27097e+07	1.54573e+07	1.75612e+07	1.2717e+07	7.39831e+06	4.05973e+06
HRC_WTC	2447	PC(18:1_14:0)+HCOO	PC	7.4557	2.8984	7.45599	0.020809	1.6817	776.545	15.5811	0.00447254	negative	2.88333e+06	3.02129e+07	1.14294e+07	1.12721e+08	1.10878e+08	1.40877e+08
HRC_WTC	2993	PE(18:0p_18:2)+H	PE	0.23386	-2.0963	-4.27611	0.020989	1.678	728.559	17.0951	0.0148176	positive	5.60743e+08	5.79446e+08	1.71453e+09	2.52436e+08	3.43267e+08	2.41925e+08
HRC_WTC	3019	PE(19:0_18:2)+H	PE	0.43984	-1.185	-2.27363	0.021415	1.6693	758.569	16.9011	0.01282	positive	5.31677e+07	1.43526e+08	1.27903e+08	6.06859e+07	6.18331e+07	4.98926e+07
HRC_WTC	2505	PC(22:0_18:3)+HCOO	PC	4.0363	2.013	4.03621	0.021757	1.6624	884.639	17.556	0.00729158	negative	1.29437e+06	3.88634e+06	2.0086e+06	1.40962e+07	7.20991e+06	1.21409e+07
HRC_WTC	2886	PC(36:5)+H	PC	4.1155	2.0411	4.11559	0.02184	1.6607	780.554	15.2827	0.0150458	positive	3.46033e+08	1.86999e+08	6.75582e+08	1.95704e+09	2.38135e+09	2.0109e+09
HRC_WTC	2852	PC(16:0_18:3)+Na	PC	5.8503	2.5485	5.85026	0.022223	1.6532	778.536	15.3963	0.0138664	positive	3.47161e+06	2.3919e+07	6.30407e+06	5.34903e+07	7.60868e+07	8.86113e+07
HRC_WTC	2722	DG(19:1_18:1)+NH4	DG	0.35304	-1.5021	-2.83255	0.022281	1.6521	652.587	17.7874	0.02569	positive	2.62295e+07	3.92017e+07	4.97999e+07	2.45742e+07	2.24565e+07	7.01819e+06
HRC_WTC	2851	PC(34:1)+H	PC	6.4492	2.6891	6.44911	0.022288	1.6519	760.585	16.3057	0.00972991	positive	4.61195e+07	5.52868e+08	1.73279e+08	1.99181e+09	2.36063e+09	1.43295e+09
HRC_WTC	2564	PE(19:1_18:2)-H	PE	0.45942	-1.1221	-2.17664	0.022631	1.6453	754.539	16.5093	0.006666	negative	1.58095e+07	4.29944e+07	3.18822e+07	1.56601e+07	1.87609e+07	1.56055e+07
HRC_WTC	2512	PC(18:3_22:5)+HCOO	PC	5.016	2.3265	5.01587	0.022662	1.6447	874.56	15.269	0.0254053	negative	1.34206e+07	7.09018e+07	1.44947e+07	1.70447e+08	1.82256e+08	2.07e+08
HRC_WTC	2921	PC(40:5)+H	PC	3.3783	1.7563	3.37831	0.023409	1.6306	836.616	16.7066	0.00919248	positive	5.90654e+07	3.00506e+08	1.22338e+08	5.59235e+08	8.35515e+08	5.37624e+08
HRC_WTC	3079	PI(36:1e)+Na	PI	12.77	3.6746	12.7692	0.02377	1.624	873.583	16.3009	0.0491696	positive	667145	1.23932e+06	2.47193e+06	3.51976e+07	3.64999e+07	4.09167e+06
HRC_WTC	3016	PE(18:0e_19:1)+H	PE	0.40485	-1.3045	-2.46998	0.023781	1.6238	746.606	17.8238	0.0269001	positive	9.59667e+07	1.05055e+08	1.1176e+08	4.1023e+07	4.71488e+07	6.48638e+07
HRC_WTC	3114	SM(d36:2D9)+H	SM	0.18779	-2.4128	-5.32507	0.023813	1.6232	738.647	15.6408	0.0106892	positive	4.38049e+08	6.45846e+08	1.11587e+09	7.96964e+07	1.11253e+08	2.65956e+08
HRC_WTC	3112	SM(d36:2D9)+H	SM	0.18724	-2.417	-5.34059	0.024275	1.6148	738.647	15.6412	0.0105063	positive	4.38049e+08	6.38111e+08	1.10992e+09	7.96964e+07	1.05909e+08	2.65956e+08
HRC_WTC	2928	PC(18:3_22:5)+Na	PC	7.2257	2.8531	7.22551	0.024455	1.6116	852.551	15.2757	0.016343	positive	821405	4.59791e+06	2.80006e+06	1.75877e+07	1.37438e+07	3.21345e+07
HRC_WTC	2561	PE(19:0_18:2)-H	PE	0.34894	-1.519	-2.86592	0.024463	1.6115	756.555	16.9114	0.0114324	negative	4.00217e+07	1.13137e+08	7.87684e+07	2.12343e+07	4.03233e+07	3.43702e+07
HRC_WTC	2448	PC(14:0_18:2)+HCOO	PC	9.3317	3.2221	9.33144	0.024516	1.6105	774.529	15.0911	0.00577242	negative	1.84263e+06	3.5487e+07	1.08171e+07	1.64778e+08	1.62567e+08	1.68172e+08
HRC_WTC	3352	TG(18:0_18:1_18:3)+Na	TG	0.41068	-1.2839	-2.43496	0.024845	1.6048	905.757	21.1524	0.00914364	positive	2.34111e+07	3.18668e+07	1.84901e+07	1.80138e+07	1.03407e+07	1.00251e+07
HRC_WTC	2601	PI(18:0_18:1)-H	PI	0.46838	-1.0942	-2.13495	0.025836	1.5878	863.566	15.9402	0.0441647	negative	9.52264e+08	2.27277e+09	1.78291e+09	8.31516e+08	9.57076e+08	9.92429e+08
HRC_WTC	2747	DG(18:3_22:5)+NH4	DG	0.40441	-1.3061	-2.47272	0.026651	1.5743	682.541	16.4115	0.00825001	positive	4.77451e+07	1.06494e+08	1.34229e+08	4.14673e+07	5.20564e+07	4.64627e+07
HRC_WTC	3453	TG(18:1_18:3_22:6)+Na	TG	0.36866	-1.4396	-2.71246	0.026848	1.5711	949.726	20.4596	0.00863669	positive	2.68069e+07	2.19343e+07	1.75232e+07	1.35754e+07	1.49181e+07	5.46013e+06
HRC_WTC	2841	PC(32:2)+H	PC	8.5928	3.1031	8.59263	0.027458	1.5613	730.538	15.0942	0.0137972	positive	1.09366e+07	1.99548e+08	4.00136e+07	1.25076e+09	8.52228e+08	4.1814e+08
HRC_WTC	2734	DG(18:3_20:4)+NH4	DG	0.26251	-1.9296	-3.8095	0.02879	1.5408	656.525	16.0418	0.0360773	positive	5.85123e+06	9.68831e+06	1.20605e+07	4.4705e+06	1.36775e+06	2.80216e+06
HRC_WTC	2463	PC(18:4_16:1)+HCOO	PC	2.7507	1.4598	2.7507	0.029259	1.5337	796.513	14.5555	0.00756853	negative	6.28911e+06	2.4268e+07	1.36575e+07	4.28304e+07	4.93104e+07	4.91514e+07
HRC_WTC	2972	PE(16:2e_17:1)+H	PE	0.19423	-2.3642	-5.14867	0.029299	1.5331	686.512	16.0272	0.0154529	positive	2.31353e+07	7.48313e+06	1.27385e+07	4.1953e+06	4.68158e+06	2.95837e+06
HRC_WTC	2480	PC(18:3_18:2)+HCOO	PC	7.0771	2.8232	7.0773	0.029564	1.5292	824.545	15.1351	0.034941	negative	1.7614e+07	2.69645e+08	5.54255e+07	6.88667e+08	9.73921e+08	9.91263e+08
HRC_WTC	2497	PC(18:3_20:3)+HCOO	PC	5.3916	2.4307	5.39155	0.029845	1.5251	850.56	15.3529	0.0242257	negative	1.23145e+07	1.11304e+08	6.50811e+07	3.67954e+08	3.65936e+08	4.06862e+08
HRC_WTC	3121	SPH(d16:0)+H	SPH	0.37942	-1.3981	-2.63554	0.029998	1.5229	274.274	7.51749	0.00903385	positive	2.00074e+08	1.36821e+08	1.9246e+08	1.26565e+08	1.01243e+08	4.72533e+07
HRC_WTC	2430	LPE(17:0)-H	LPE	0.2797	-1.8381	-3.57539	0.030559	1.5149	466.294	10.4755	0.00760496	negative	7.42525e+06	1.8761e+07	1.21795e+07	2.39575e+06	3.23785e+06	6.25691e+06
HRC_WTC	3108	SM(d32:1)+H	SM	0.18838	-2.4083	-5.30848	0.03062	1.514	675.544	14.6522	0.0119011	positive	1.19259e+07	6.25828e+06	1.3237e+07	1.82061e+06	1.35915e+06	3.83125e+06
HRC_WTC	3362	TG(18:1_18:2_18:3)+Na	TG	0.47033	-1.0883	-2.12623	0.033294	1.4776	901.726	20.6018	0.0307989	positive	3.17571e+07	2.41649e+07	2.40817e+07	2.12136e+07	1.83261e+07	1.11349e+07
HRC_WTC	2534	PE(17:1_16:0)-H	PE	2.5781	1.3663	2.57809	0.034635	1.4605	702.508	16.0367	0.0238458	negative	1.64215e+06	6.59549e+06	3.75701e+06	1.13104e+07	1.27041e+07	1.20369e+07
HRC_WTC	3334	TG(18:2_13:0_22:6)+NH4	TG	0.12678	-2.9796	-7.88767	0.036105	1.4424	878.723	19.9333	0.00894988	positive	1.06328e+07	2.36844e+07	1.3719e+07	4.02985e+06	4.06418e+06	262763
HRC_WTC	2533	PE(14:0_18:3)-H	PE	3.7771	1.9173	3.77716	0.036189	1.4414	684.461	14.7102	0.00700558	negative	3.63812e+06	2.41606e+07	1.24141e+07	4.74562e+07	6.3702e+07	6.14155e+07
HRC_WTC	3007	PE(18:3_18:2)+H	PE	5.2164	2.3831	5.21656	0.036648	1.4359	738.507	15.1774	0.00983941	positive	8.64986e+06	1.19992e+08	3.53807e+07	3.19552e+08	4.67745e+08	2.20378e+08
HRC_WTC	2850	PC(16:0_18:1)+Na	PC	11.909	3.574	11.9092	0.037179	1.4297	782.567	16.2963	0.0205828	positive	1.16091e+06	7.96986e+06	1.2032e+06	1.53025e+07	3.19572e+07	7.79093e+07
HRC_WTC	2987	PE(18:0e_18:1)+Na	PE	0.44652	-1.1632	-2.23954	0.037487	1.4261	754.572	17.5494	0.0239362	positive	2.84945e+07	2.68518e+07	2.2029e+07	1.86098e+07	1.14854e+07	1.3796e+07
HRC_WTC	2604	PI(18:0e_18:2)-H	PI	4.5092	2.1729	4.50929	0.037601	1.4248	847.571	15.7747	0.0564413	negative	8.23288e+06	7.73167e+07	4.9992e+07	2.38291e+08	2.68105e+08	2.01685e+08
HRC_WTC	2456	PC(16:0_18:1)+HCOO	PC	4.8624	2.2817	4.86251	0.038015	1.42	804.576	16.3078	0.0051932	negative	6.67e+06	7.04954e+07	2.91302e+07	1.72092e+08	1.93027e+08	2.09297e+08
HRC_WTC	3288	TG(18:4_15:0_18:3)+NH4	TG	0.21673	-2.206	-4.61394	0.038224	1.4177	852.708	19.6895	0.0258655	positive	9.74843e+06	1.23676e+07	1.3744e+07	7.79554e+06	1.94813e+06	673793
HRC_WTC	2794	LPC(20:5)+H	LPC	0.47103	-1.0861	-2.12299	0.039297	1.4056	542.324	8.38442	0.00537186	positive	3.08174e+08	2.26622e+08	2.80793e+08	1.46806e+08	1.79484e+08	1.67586e+08
HRC_WTC	2472	PC(18:0_18:2)+HCOO	PC	3.7795	1.9182	3.77951	0.040809	1.3892	830.592	16.5723	0.00733938	negative	4.80896e+07	3.81935e+08	1.8103e+08	8.23693e+08	9.12196e+08	8.82716e+08
HRC_WTC	2833	PC(30:1)+H	PC	11.26	3.4932	11.2605	0.041398	1.383	704.522	14.86	0.00618035	positive	752229	3.242e+07	1.67881e+07	2.29006e+08	2.75036e+08	1.49467e+08
HRC_WTC	2386	LPC(17:0)+HCOO	LPC	0.46772	-1.0963	-2.13806	0.041468	1.3823	554.346	10.0786	0.0185038	negative	9.7081e+07	1.41354e+08	1.15345e+08	4.36031e+07	7.23258e+07	8.27495e+07
HRC_WTC	3126	SPH(d18:0)+H	SPH	0.29144	-1.7787	-3.43117	0.041475	1.3822	302.305	8.99591	0.00780193	positive	5.70045e+07	3.22942e+07	4.68077e+07	3.07854e+07	1.77263e+07	7.12742e+06
HRC_WTC	3006	PE(18:3_18:2)+Na	PE	4.5148	2.1747	4.51492	0.042824	1.3683	760.489	15.193	0.0314959	positive	496966	3.43212e+06	376389	6.13806e+06	8.76336e+06	7.24409e+06
HRC_WTC	2487	PC(18:3_18:3)-CH3	PC	3.5131	1.8127	3.51299	0.042871	1.3678	762.508	14.8181	0.0128582	negative	991028	1.76887e+06	1.9015e+06	3.12945e+06	8.19079e+06	8.12486e+06
HRC_WTC	2657	ChE(18:3)+NH4	ChE	0.24559	-2.0257	-4.07189	0.043566	1.3608	664.603	20.4946	0.0124475	positive	1.73797e+07	2.94333e+07	2.07521e+07	7.61732e+06	1.43061e+07	1.36616e+06
HRC_WTC	3239	TG(18:0_13:0_18:3)+NH4	TG	0.2451	-2.0286	-4.08009	0.043826	1.3583	832.739	20.3891	0.00851683	positive	7.10242e+07	8.60638e+07	7.49911e+07	2.99921e+07	4.63346e+07	4.71993e+06
HRC_WTC	3446	TG(18:3e_17:0_22:5)+NH4	TG	0.072896	-3.778	-13.718	0.044558	1.3511	920.807	21.2494	0.0110537	positive	6.29207e+07	4.24329e+07	5.98591e+07	1.06133e+07	6.80129e+06	197035
HRC_WTC	2618	PI(18:0_20:3)-H	PI	2.6292	1.3946	2.62916	0.047342	1.3248	887.566	15.7108	0.0348864	negative	2.51922e+06	1.17203e+07	3.78227e+06	1.69238e+07	2.01223e+07	1.79574e+07
HRC_WTC	3110	SM(d36:1)+H	SM	0.27581	-1.8582	-3.62555	0.04775	1.321	731.606	16.1424	0.0178657	positive	8.26868e+06	1.17777e+07	3.37883e+06	2.24493e+06	2.98809e+06	2.82806e+06
HRC_WTC	2944	PC(42:5)+H	PC	2.2447	1.1666	2.24482	0.048896	1.3107	864.648	17.6339	0.00771647	positive	4.24013e+06	1.30372e+07	1.23316e+07	3.07006e+07	3.89829e+07	1.46284e+07
HRC_WTC	2484	PC(18:3_18:3)+HCOO	PC	4.1202	2.0427	4.12016	0.049042	1.3094	822.529	14.6947	0.036725	negative	5.7665e+07	6.103e+08	8.75645e+07	1.1087e+09	1.17198e+09	1.17638e+09
HRC_WTC	2458	PC(16:0_18:3)+HCOO	PC	4.8012	2.2634	4.80122	0.049699	1.3036	800.545	15.3938	0.00512912	negative	1.86945e+07	2.6781e+08	9.3297e+07	6.3965e+08	6.32851e+08	7.31496e+08
HRC_WTC	2659	ChE(20:4)+NH4	ChE	0.18703	-2.4187	-5.34689	0.049829	1.3025	690.618	20.6449	0.0357014	positive	2.22037e+07	1.73212e+07	5.8082e+06	5.7454e+06	4.91972e+06	1.48631e+06
WRT_WRC	1106	TG(26:0_18:1_22:6)+NH4	TG	5.6977	2.5104	5.69778	1.2987e-06	5.8865	1062.94	22.69	0.00654509	positive	1.03551e+06	1.60612e+06	1.47585e+06	1.15082e+07	9.23099e+06	9.25584e+06
WRT_WRC	868	TG(18:3_14:3_22:6)+NH4	TG	11.242	3.4909	11.2426	2.2612e-06	5.6457	884.676	19.1063	0.00449339	positive	1.0647e+06	1.29325e+06	1.45561e+06	2.21492e+07	1.75033e+07	1.58071e+07
WRT_WRC	1109	TG(26:0_18:3_22:6)+NH4	TG	6.487	2.6975	6.48677	2.5492e-06	5.5936	1058.91	22.2452	0.00766873	positive	636005	843445	906708	7.45617e+06	6.09878e+06	6.2592e+06
WRT_WRC	185	PI(18:0e_17:1)-H	PI	0.40783	-1.294	-2.45207	6.6051e-06	5.1801	835.571	15.9086	0.0279589	negative	8.87505e+08	1.16574e+09	1.08052e+09	6.42419e+08	4.87893e+08	5.17275e+08
WRT_WRC	867	TG(18:1_14:4_22:6)+Na	TG	12.049	3.5909	12.0495	8.5341e-06	5.0688	891.647	19.3979	0.0172066	positive	266768	325822	272815	4.811e+06	4.38633e+06	4.23223e+06
WRT_WRC	1083	TG(18:1_22:0_22:6)+NH4	TG	2.7536	1.4613	2.75356	1.2018e-05	4.9202	1006.88	22.0164	0.00818146	positive	5.243e+06	7.40748e+06	7.30017e+06	2.61427e+07	2.16653e+07	2.22894e+07
WRT_WRC	1107	TG(26:0_18:3_22:5)+NH4	TG	6.3265	2.6614	6.32647	1.2132e-05	4.9161	1060.93	22.4602	0.00314786	positive	799529	1.04366e+06	1.22307e+06	9.40564e+06	7.61754e+06	7.80222e+06
WRT_WRC	789	TG(18:3_14:2_18:3)+NH4	TG	5.723	2.5168	5.72311	1.4694e-05	4.8329	836.676	19.2204	0.0100768	positive	8.65705e+06	1.31576e+07	1.40959e+07	9.86098e+07	8.28061e+07	7.96889e+07
WRT_WRC	866	TG(18:1_14:4_22:6)+NH4	TG	11.895	3.5722	11.8943	1.8409e-05	4.735	886.692	19.4077	0.0154969	positive	2.01007e+06	3.04678e+06	3.10123e+06	4.10799e+07	3.79625e+07	4.30649e+07
WRT_WRC	1045	TG(24:0_18:2_18:3)+NH4	TG	2.561	1.3567	2.56099	3.502e-05	4.4557	982.88	22.0064	0.00627494	positive	5.50536e+06	8.20985e+06	7.55319e+06	2.76665e+07	1.97203e+07	2.23636e+07
WRT_WRC	1094	TG(18:1_22:5_24:0)+NH4	TG	5.7919	2.534	5.79175	3.5566e-05	4.449	1036.93	22.5782	0.00757078	positive	2.15123e+06	3.19415e+06	3.43523e+06	2.46375e+07	1.81083e+07	2.19785e+07
WRT_WRC	720	TG(14:0_14:4_18:3)+NH4	TG	8.3318	3.0586	8.33164	3.771e-05	4.4235	782.629	18.5256	0.00513591	positive	734051	1.14197e+06	1.35995e+06	1.30062e+07	1.03047e+07	1.08499e+07
WRT_WRC	924	TG(16:1_18:3_22:6)+NH4	TG	2.8306	1.5011	2.83058	3.9603e-05	4.4023	916.739	20.0357	0.0101814	positive	4.15538e+07	5.77024e+07	5.58303e+07	2.09346e+08	1.6384e+08	1.87709e+08
WRT_WRC	1	Cer(d18:2_18:0)+HCOO	Cer	6.3549	2.6679	6.35503	4.5682e-05	4.3403	608.526	16.0109	0.00715075	negative	1.49916e+07	2.69634e+07	2.39646e+07	1.98235e+08	1.51595e+08	1.78485e+08
WRT_WRC	787	TG(18:3_14:2_18:2)+NH4	TG	3.4084	1.7691	3.40841	4.7486e-05	4.3234	838.692	19.5245	0.0493835	positive	2.66167e+07	4.28102e+07	4.01771e+07	1.82851e+08	1.36656e+08	1.55422e+08
WRT_WRC	5	Cer(t18:0_18:0)+HCOO	Cer	5.1997	2.3784	5.1996	6.1947e-05	4.208	628.552	16.0756	0.00474665	negative	1.78377e+07	2.84665e+07	2.31906e+07	1.57898e+08	1.38697e+08	1.59619e+08
WRT_WRC	1098	TG(24:0_18:3_22:6)+NH4	TG	5.6964	2.51	5.6962	7.0248e-05	4.1534	1030.88	21.8978	0.0067115	positive	1.49491e+06	2.20913e+06	2.07402e+06	1.37413e+07	1.29289e+07	1.48177e+07
WRT_WRC	1096	TG(18:1_22:6_24:0)+NH4	TG	6.2254	2.6382	6.22554	7.1517e-05	4.1456	1034.91	22.3598	0.00677245	positive	2.65279e+06	3.44417e+06	4.31442e+06	2.9356e+07	2.49554e+07	2.8056e+07
WRT_WRC	788	TG(18:3_14:2_18:3)+Na	TG	4.7724	2.2547	4.77235	9.0053e-05	4.0455	841.632	19.2188	0.0130624	positive	1.43698e+06	1.66998e+06	1.94201e+06	1.05706e+07	1.03021e+07	9.91684e+06
WRT_WRC	10	LPC(15:0)+HCOO	LPC	0.15431	-2.6961	-6.48048	9.3552e-05	4.0289	526.315	8.61185	0.00990466	negative	2.12452e+07	3.34138e+07	2.80442e+07	5.40729e+06	4.64891e+06	6.01916e+06
WRT_WRC	1077	TG(26:0_18:1_18:1)+NH4	TG	4.0074	2.0027	4.00749	0.00011601	3.9355	1016.96	23.0329	0.0078047	positive	975296	1.05864e+06	1.29164e+06	6.31467e+06	5.30082e+06	5.56394e+06
WRT_WRC	294	DG(19:0_18:1)+NH4	DG	0.29466	-1.7629	-3.3938	0.00012204	3.9135	654.603	18.2023	0.0047567	positive	6.09654e+07	1.00323e+08	7.53959e+07	3.25585e+07	2.95813e+07	2.63894e+07
WRT_WRC	1078	TG(26:0_18:1_18:3)+NH4	TG	6.5011	2.7007	6.50117	0.00012788	3.8932	1012.93	22.5791	0.00511323	positive	1.70202e+06	3.05533e+06	3.39356e+06	2.75398e+07	1.90087e+07	2.06799e+07
WRT_WRC	698	TG(8:0_18:1_18:3)+NH4	TG	2.8178	1.4946	2.81786	0.00013011	3.8857	760.645	18.941	0.0139576	positive	2.69176e+06	3.48037e+06	3.42759e+06	1.25706e+07	1.00741e+07	1.19742e+07
WRT_WRC	1075	TG(18:3_22:6_22:6)+NH4	TG	2.939	1.5553	2.93895	0.00015515	3.8093	990.755	20.0508	0.00746028	positive	6.25448e+07	6.87922e+07	7.49577e+07	3.34706e+08	2.34953e+08	2.24553e+08
WRT_WRC	791	TG(18:3_14:3_18:3)+NH4	TG	6.7166	2.7477	6.71646	0.00017756	3.7507	834.661	18.8745	0.00691582	positive	3.82357e+06	6.09079e+06	7.38855e+06	6.42069e+07	4.72624e+07	3.75093e+07
WRT_WRC	580	PE(20:0_18:2)+H	PE	0.27004	-1.8887	-3.70301	0.00018768	3.7266	772.585	17.2895	0.0415285	positive	8.49969e+06	8.91703e+06	1.03582e+07	3.49954e+06	3.24739e+06	2.94461e+06
WRT_WRC	1034	TG(18:3_20:3_22:6)+NH4	TG	10.236	3.3556	10.2361	0.00020119	3.6964	968.77	20.3046	0.0133442	positive	1.25216e+07	1.35265e+07	1.20505e+07	1.5076e+08	1.9752e+08	1.4967e+08
WRT_WRC	154	PE(18:0e_19:1)-H	PE	0.44764	-1.1596	-2.23395	0.00021208	3.6735	744.591	17.9494	0.0112321	negative	3.64888e+08	5.71368e+08	5.52282e+08	3.36422e+08	2.39937e+08	2.73924e+08
WRT_WRC	4	Cer(d18:2_20:1)+HCOO	Cer	11.967	3.581	11.9671	0.00025989	3.5852	634.542	16.0585	0.00567139	negative	1.87741e+06	4.60563e+06	3.31592e+06	6.29913e+07	5.06396e+07	3.42647e+07
WRT_WRC	747	TG(12:0_18:3_18:3)+Na	TG	2.386	1.2546	2.38601	0.00029806	3.5257	817.632	19.2014	0.00590001	positive	3.56431e+06	4.01245e+06	4.40106e+06	1.35457e+07	1.20648e+07	1.12573e+07
WRT_WRC	1080	TG(26:0_18:2_18:3)+NH4	TG	4.5237	2.1775	4.52369	0.00030111	3.5213	1010.91	22.3559	0.00597152	positive	1.81655e+06	2.924e+06	3.59818e+06	1.7258e+07	1.52671e+07	1.48576e+07
WRT_WRC	748	TG(12:0_18:3_18:3)+NH4	TG	3.216	1.6853	3.21607	0.00035958	3.4442	812.676	19.2018	0.00606074	positive	2.21597e+07	2.47138e+07	3.26803e+07	1.37342e+08	9.48136e+07	1.00319e+08
WRT_WRC	1043	TG(18:1_18:3_24:0)+NH4	TG	4.2759	2.0962	4.27582	0.00036823	3.4339	984.895	22.2423	0.00589881	positive	4.97746e+06	9.03822e+06	1.01102e+07	4.87153e+07	4.07366e+07	4.01512e+07
WRT_WRC	1044	TG(18:1_18:3_24:0)+Na	TG	3.2836	1.7153	3.28365	0.00037233	3.4291	989.851	22.2433	0.0037004	positive	1.06093e+06	1.2643e+06	1.57328e+06	5.62984e+06	5.2546e+06	5.4007e+06
WRT_WRC	959	TG(22:5_13:0_22:6)+NH4	TG	2.5097	1.3275	2.50967	0.00042477	3.3718	928.739	19.9363	0.00890863	positive	9.27874e+06	1.20215e+07	1.33216e+07	3.85459e+07	3.42625e+07	3.76227e+07
WRT_WRC	172	PE(18:0_22:6)-H	PE	0.18992	-2.3965	-5.26524	0.00042802	3.3685	790.539	16.5854	0.0141767	negative	1.16516e+07	2.68951e+07	1.8902e+07	5.40928e+06	3.89626e+06	4.38128e+06
WRT_WRC	718	TG(18:1_14:0_14:4)+NH4	TG	3.6405	1.8641	3.64041	0.00047276	3.3254	786.661	19.241	0.0138538	positive	6.02587e+06	8.11912e+06	8.53343e+06	3.54152e+07	2.94303e+07	3.97306e+07
WRT_WRC	838	TG(18:0_17:0_18:1)+NH4	TG	0.47791	-1.0652	-2.09246	0.00053326	3.2731	892.833	21.7086	0.0100879	positive	4.06554e+07	6.71789e+07	6.37018e+07	3.80313e+07	3.22395e+07	3.33206e+07
WRT_WRC	769	TG(18:3_14:4_18:3)+NH4	TG	7.7905	2.9617	7.79041	0.00064512	3.1904	832.645	18.5173	0.00306655	positive	1.16973e+06	2.63512e+06	3.10522e+06	2.70107e+07	2.20594e+07	1.82769e+07
WRT_WRC	781	TG(14:0_18:2_18:3)+NH4	TG	2.4347	1.2838	2.43479	0.00066612	3.1764	842.723	20.0119	0.00640441	positive	1.27091e+08	1.60929e+08	1.60366e+08	6.1923e+08	4.51802e+08	3.54335e+08
WRT_WRC	786	TG(18:3_14:2_18:2)+Na	TG	2.4056	1.2664	2.40561	0.0007243	3.1401	843.647	19.5218	0.0474593	positive	4.29682e+06	4.57712e+06	4.72936e+06	1.51228e+07	1.32475e+07	1.39413e+07
WRT_WRC	1097	TG(18:3e_22:5_24:0)+NH4	TG	7.1841	2.8448	7.18406	0.00075832	3.1201	1018.92	22.5382	0.00507915	positive	3.28407e+06	5.78804e+06	6.17748e+06	4.33995e+07	3.46046e+07	5.79043e+07
WRT_WRC	1029	TG(18:0_18:1_24:0)+NH4	TG	2.5404	1.3451	2.54048	0.00079718	3.0984	990.942	22.9275	0.00406325	positive	1.55987e+06	2.32709e+06	2.78887e+06	8.09454e+06	6.42884e+06	6.99719e+06
WRT_WRC	1036	TG(18:3_20:4_22:6)+NH4	TG	2.4729	1.3062	2.47289	0.00079896	3.0975	966.755	20.1676	0.00739477	positive	2.54241e+07	3.29868e+07	3.09658e+07	1.15428e+08	1.00002e+08	7.12093e+07
WRT_WRC	619	PI(36:3e)+NH4	PI	0.30638	-1.7066	-3.26391	0.00085632	3.0674	864.596	15.6078	0.0189971	positive	1.09674e+07	1.59306e+07	2.0181e+07	6.45213e+06	6.41727e+06	5.34062e+06
WRT_WRC	73	PC(18:0e_18:1)+HCOO	PC	2.4662	1.3023	2.46622	0.00089862	3.0464	818.628	17.4844	0.00705666	negative	3.90073e+06	6.08838e+06	4.3762e+06	1.796e+07	1.22524e+07	1.52243e+07
WRT_WRC	137	PE(16:0e_19:1)-H	PE	0.35168	-1.5077	-2.84356	0.00092545	3.0336	716.56	17.1679	0.0134423	negative	5.57056e+08	7.32183e+08	6.28704e+08	3.41854e+08	2.15044e+08	3.13983e+08
WRT_WRC	984	TG(18:3_18:3_22:6)+NH4	TG	2.3496	1.2324	2.34958	0.00093598	3.0287	940.739	19.8685	0.00719182	positive	1.65926e+08	2.10507e+08	2.01376e+08	5.73855e+08	5.52547e+08	6.00798e+08
WRT_WRC	899	TG(18:3_18:3_18:3)+NH4	TG	5.9178	2.5651	5.91796	0.0009593	3.018	890.723	19.9019	0.0118482	positive	3.53346e+07	4.34734e+07	3.00676e+07	2.4118e+08	2.58598e+08	3.19195e+08
WRT_WRC	170	PE(18:0_22:5)-H	PE	0.21904	-2.1907	-4.56527	0.0010017	2.9993	792.555	16.9961	0.00434802	negative	9.48987e+06	2.32293e+07	1.49489e+07	4.88661e+06	3.83132e+06	4.28688e+06
WRT_WRC	338	LPC(15:0)+H	LPC	0.17377	-2.5247	-5.75454	0.0010667	2.972	482.324	8.61476	0.00575928	positive	7.20914e+07	5.00975e+07	6.18388e+07	1.61125e+07	1.29599e+07	1.35251e+07
WRT_WRC	719	TG(14:0_14:4_18:2)+NH4	TG	5.1492	2.3644	5.14938	0.0011061	2.9562	784.645	18.8866	0.010167	positive	2.34597e+06	2.81633e+06	4.27407e+06	1.88532e+07	2.322e+07	1.89898e+07
WRT_WRC	687	TG(18:1_12:0_13:0)+NH4	TG	0.41796	-1.2586	-2.39263	0.001135	2.945	752.676	19.6439	0.0174749	positive	1.05812e+07	1.32159e+07	1.31695e+07	7.32434e+06	5.25092e+06	7.26148e+06
WRT_WRC	303	DG(20:1_18:1)+NH4	DG	0.48387	-1.0473	-2.06666	0.001222	2.9129	666.603	18.0888	0.0211714	positive	2.25914e+07	2.65212e+07	3.17136e+07	1.96111e+07	1.69419e+07	1.39416e+07
WRT_WRC	760	TG(18:3_13:0_18:2)+NH4	TG	0.4342	-1.2036	-2.30314	0.0012541	2.9017	828.708	19.7356	0.00455082	positive	4.09555e+07	4.68252e+07	5.8725e+07	3.23492e+07	2.7597e+07	2.2328e+07
WRT_WRC	1051	TG(20:1e_18:1_22:5)+NH4	TG	2.6065	1.3821	2.60647	0.0013158	2.8808	964.869	22.0213	0.0234575	positive	2.64978e+06	3.00938e+06	3.95876e+06	1.35013e+07	8.53917e+06	1.05114e+07
WRT_WRC	859	TG(18:0_18:0_18:1)+Na	TG	0.45326	-1.1416	-2.20626	0.0013676	2.8641	911.804	21.9179	0.00810135	positive	1.58833e+07	1.79444e+07	1.78855e+07	1.01828e+07	1.01495e+07	9.74652e+06
WRT_WRC	6	Cer(t20:0_18:0)+HCOO	Cer	3.2133	1.6841	3.2134	0.0013752	2.8616	656.583	16.7854	0.00715227	negative	4.22981e+06	9.20153e+06	7.47374e+06	3.36882e+07	2.26486e+07	2.8115e+07
WRT_WRC	618	PI(36:3e)+H	PI	0.33288	-1.5869	-3.00403	0.0014017	2.8534	847.569	15.606	0.015116	positive	2.59225e+07	2.77299e+07	4.1209e+07	1.49827e+07	1.31817e+07	1.24081e+07
WRT_WRC	982	TG(18:3_18:2_22:6)+NH4	TG	2.6345	1.3976	2.63463	0.0014082	2.8513	942.755	20.172	0.0076314	positive	2.7738e+08	3.53606e+08	3.31128e+08	1.31176e+09	1.1937e+09	7.82992e+08
WRT_WRC	1000	TG(18:0e_18:1_22:5)+NH4	TG	2.4877	1.3148	2.48768	0.0014502	2.8386	938.854	21.9807	0.00929335	positive	3.80754e+07	5.35027e+07	4.83704e+07	1.51398e+08	1.23397e+08	1.66938e+08
WRT_WRC	926	TG(18:4_18:3_20:5)+NH4	TG	4.7343	2.2432	4.73446	0.0014729	2.8318	912.708	19.4052	0.00870164	positive	1.76847e+06	4.16909e+06	2.17156e+06	2.03736e+07	1.5862e+07	1.2342e+07
WRT_WRC	37	LPC(28:0)+HCOO	LPC	2.0411	1.0293	2.04103	0.0015906	2.7984	708.518	15.6586	0.00844417	negative	1.18223e+07	1.2637e+07	1.38119e+07	3.64762e+07	3.053e+07	3.39247e+07
WRT_WRC	143	PE(18:1_18:1)-H	PE	0.2954	-1.7593	-3.38534	0.0017174	2.7651	742.539	16.6154	0.0110079	negative	2.59788e+08	6.08017e+08	4.38779e+08	1.74281e+08	1.45837e+08	1.59679e+08
WRT_WRC	1035	TG(18:3_20:3_22:6)+Na	TG	5.9008	2.5609	5.90076	0.0017999	2.7447	973.726	20.306	0.0402178	positive	772719	567849	670715	4.77231e+06	6.30297e+06	4.43739e+06
WRT_WRC	295	DG(19:0_18:1)+Na	DG	0.32398	-1.626	-3.08656	0.0018167	2.7407	659.558	18.2057	0.00731533	positive	1.00754e+07	1.2892e+07	9.0602e+06	4.36855e+06	4.84077e+06	4.06539e+06
WRT_WRC	157	PE(19:1_18:2)-H	PE	0.18278	-2.4518	-5.47098	0.0019256	2.7154	754.539	16.5167	0.013506	negative	1.58095e+07	4.29944e+07	3.18822e+07	9.7268e+06	4.98455e+06	6.26317e+06
WRT_WRC	447	PC(36:5e)+H	PC	0.31159	-1.6823	-3.20939	0.0019817	2.703	766.575	15.5791	0.00341972	positive	2.29464e+07	2.74142e+07	4.30079e+07	1.33887e+07	1.16611e+07	1.19604e+07
WRT_WRC	1061	TG(25:0_18:1_18:3)+NH4	TG	3.7555	1.909	3.75549	0.0020007	2.6988	998.911	22.389	0.00963478	positive	900326	2.08144e+06	2.15084e+06	9.35466e+06	7.43819e+06	7.25063e+06
WRT_WRC	276	DG(18:0_18:0)+NH4	DG	0.42875	-1.2218	-2.33238	0.0020591	2.6863	642.603	18.3571	0.00540191	positive	1.00102e+07	1.65564e+07	1.62998e+07	1.03625e+07	5.81988e+06	7.44257e+06
WRT_WRC	757	TG(18:0_13:0_18:3)+Na	TG	0.23478	-2.0906	-4.25925	0.002148	2.668	837.694	20.3949	0.0062521	positive	5.89251e+06	5.55616e+06	4.83848e+06	1.46948e+06	1.8861e+06	1.57947e+06
WRT_WRC	1041	TG(18:1_18:2_24:0)+NH4	TG	3.4971	1.8062	3.4972	0.0021677	2.664	986.911	22.4725	0.0091825	positive	2.59943e+06	4.37579e+06	6.0484e+06	1.99184e+07	1.86501e+07	1.82832e+07
WRT_WRC	626	PI(37:1e)+NH4	PI	0.4195	-1.2533	-2.38386	0.002478	2.6059	882.643	16.7313	0.0116849	positive	1.31174e+07	2.11668e+07	1.33575e+07	1.09572e+07	7.83822e+06	7.03969e+06
WRT_WRC	591	PE(18:0_22:5)+H	PE	0.26314	-1.9261	-3.80026	0.0025001	2.602	794.569	16.9961	0.00619353	positive	1.7156e+07	1.34904e+07	1.57504e+07	5.66477e+06	6.02881e+06	4.36451e+06
WRT_WRC	919	TG(15:0_18:3_22:6)+NH4	TG	2.4604	1.2989	2.46041	0.0025614	2.5915	904.739	20.0931	0.011883	positive	7.23013e+06	9.24087e+06	8.73727e+06	3.8056e+07	2.48553e+07	1.86773e+07
WRT_WRC	1038	TG(18:3_20:5_22:6)+NH4	TG	3.023	1.596	3.02304	0.0026871	2.5707	964.739	19.8804	0.0157991	positive	5.79352e+06	8.25635e+06	5.98245e+06	2.27055e+07	2.75058e+07	2.60444e+07
WRT_WRC	834	TG(12:0_18:3_22:5)+NH4	TG	4.2123	2.0746	4.21228	0.0029632	2.5282	864.708	19.7351	0.0100779	positive	1.17234e+07	1.18115e+07	1.59829e+07	1.14777e+08	4.64879e+07	6.19728e+07
WRT_WRC	409	PC(32:4)+H	PC	0.48217	-1.0524	-2.07398	0.003119	2.506	726.507	14.3101	0.006561	positive	5.4535e+07	6.49744e+07	6.1577e+07	5.43267e+07	2.98701e+07	3.13702e+07
WRT_WRC	547	PE(18:1_18:2)+Na	PE	0.34449	-1.5375	-2.90291	0.0031228	2.5055	764.52	16.1829	0.0150984	positive	1.10806e+07	1.73868e+07	1.62813e+07	1.0164e+07	5.70399e+06	4.37288e+06
WRT_WRC	229	Cer(t20:0_18:0)+H	Cer	3.0949	1.6299	3.09492	0.0032539	2.4876	612.593	16.7845	0.0103361	positive	8.90846e+06	1.21808e+07	6.63609e+06	4.40974e+07	3.31609e+07	3.4296e+07
WRT_WRC	1093	TG(20:4_22:6_22:6)+NH4	TG	2.5449	1.3476	2.54488	0.0033278	2.4778	1016.77	20.3325	0.00618123	positive	3.81499e+06	3.88525e+06	3.38709e+06	1.55621e+07	1.25638e+07	9.18527e+06
WRT_WRC	493	PC(41:3)+H	PC	0.21147	-2.2415	-4.72888	0.0035063	2.4551	854.663	17.8483	0.0151966	positive	3.59775e+06	1.14121e+07	7.49683e+06	2.32676e+06	1.67769e+06	1.87832e+06
WRT_WRC	772	TG(18:1_14:0_18:1)+Na	TG	0.40622	-1.2997	-2.46178	0.0037301	2.4283	853.726	20.9233	0.00939642	positive	1.11258e+07	1.31972e+07	1.11486e+07	9.31896e+06	5.28414e+06	4.6032e+06
WRT_WRC	296	DG(19:1_18:1)+NH4	DG	0.42845	-1.2228	-2.33399	0.0038325	2.4165	652.587	17.78	0.0250278	positive	2.62295e+07	3.92017e+07	4.97999e+07	2.87724e+07	1.74667e+07	1.75178e+07
WRT_WRC	682	TG(14:0_14:0_14:0)+NH4	TG	0.35941	-1.4763	-2.78234	0.0039406	2.4044	740.676	19.7684	0.0150475	positive	1.05527e+07	1.2359e+07	1.25666e+07	4.76662e+06	4.82337e+06	6.54093e+06
WRT_WRC	155	PE(19:0_18:2)-H	PE	0.15049	-2.7322	-6.64468	0.0041516	2.3818	756.555	16.9038	0.00736748	negative	4.00217e+07	1.13175e+08	7.87804e+07	2.6287e+07	9.10388e+06	1.00798e+07
WRT_WRC	142	PE(18:0_18:1)-H	PE	0.43623	-1.1968	-2.29231	0.0042068	2.3761	744.555	17.074	0.0066051	negative	1.27992e+08	2.8018e+08	1.99285e+08	1.2521e+08	9.87998e+07	1.07807e+08
WRT_WRC	892	TG(18:1_18:3_18:3)+NH4	TG	3.3031	1.7238	3.30305	0.0044831	2.3484	894.755	20.2964	0.00600337	positive	3.81612e+08	4.15358e+08	2.83614e+08	1.56553e+09	1.82572e+09	1.24135e+09
WRT_WRC	1053	TG(18:1_20:3_22:5)+NH4	TG	2.3816	1.2519	2.38155	0.004536	2.3433	974.817	21.1277	0.0100411	positive	3.57092e+07	5.23303e+07	4.39586e+07	2.01553e+08	1.1776e+08	9.39902e+07
WRT_WRC	577	PE(20:0_18:1)+H	PE	0.34036	-1.5549	-2.93813	0.0046638	2.3313	774.601	17.7502	0.00645658	positive	4.60093e+06	7.74461e+06	1.00489e+07	4.64878e+06	2.715e+06	2.46946e+06
WRT_WRC	895	TG(18:3_18:2_18:3)+NH4	TG	2.7679	1.4688	2.76792	0.0047079	2.3272	892.739	19.9826	0.00722074	positive	2.95025e+08	2.75106e+08	2.84692e+08	1.56202e+09	7.79259e+08	8.51221e+08
WRT_WRC	824	TG(16:1_18:2_18:3)+NH4	TG	2.6589	1.4108	2.65885	0.0049312	2.307	868.739	20.1704	0.00833798	positive	1.03951e+08	1.24454e+08	1.39866e+08	5.16748e+08	4.80173e+08	2.74311e+08
WRT_WRC	931	TG(18:0e_18:1_20:2)+NH4	TG	2.1414	1.0985	2.14132	0.0050813	2.294	916.869	22.2081	0.0211199	positive	1.71723e+06	3.59467e+06	2.76093e+06	8.05626e+06	7.60357e+06	5.99561e+06
WRT_WRC	219	Cer(d38:3)+H	Cer	7.8531	2.9733	7.85331	0.0051645	2.287	590.551	16.0575	0.00678076	positive	4.17512e+06	6.29942e+06	2.51624e+06	5.4775e+07	2.33538e+07	5.45601e+07
WRT_WRC	1039	TG(18:1_18:1_24:0)+NH4	TG	3.2704	1.7094	3.27025	0.0053201	2.2741	988.927	22.699	0.00987658	positive	1.99079e+06	4.01979e+06	5.51422e+06	2.03612e+07	1.33992e+07	1.38312e+07
WRT_WRC	836	TG(12:0_18:3_22:6)+NH4	TG	3.8859	1.9582	3.88577	0.0055547	2.2553	862.692	19.4213	0.00633998	positive	8.81849e+06	1.50849e+07	9.16251e+06	4.7742e+07	4.09449e+07	7.14933e+07
WRT_WRC	779	TG(18:1_14:0_18:3)+NH4	TG	2.9523	1.5618	2.95222	0.00561	2.251	844.739	20.3265	0.0116016	positive	1.82429e+08	1.43106e+08	1.34436e+08	7.12263e+08	6.30488e+08	4.72421e+08
WRT_WRC	455	PC(37:1)+H	PC	0.44218	-1.1773	-2.26153	0.0058322	2.2342	802.632	17.3134	0.00575229	positive	3.97109e+07	7.71274e+07	5.85459e+07	4.06706e+07	3.46859e+07	2.32796e+07
WRT_WRC	1073	TG(18:3_22:5_22:6)+NH4	TG	2.7231	1.4453	2.72319	0.0058675	2.2315	992.77	20.3443	0.00797746	positive	1.21101e+08	1.0887e+08	9.76426e+07	5.0823e+08	4.03726e+08	2.8095e+08
WRT_WRC	140	PE(17:0_18:3)-H	PE	0.3919	-1.3514	-2.5516	0.0059618	2.2246	726.508	15.7576	0.0154911	negative	1.16202e+07	2.76474e+07	2.06868e+07	1.25704e+07	7.76744e+06	9.28639e+06
WRT_WRC	435	PC(36:1e)+H	PC	2.3867	1.255	2.38667	0.0060231	2.2202	774.637	17.4878	0.00733805	positive	3.01043e+07	4.22329e+07	3.87879e+07	1.75187e+08	9.77074e+07	7.76034e+07
WRT_WRC	957	TG(18:3_17:1_22:6)+NH4	TG	2.7967	1.4837	2.79665	0.006416	2.1927	930.755	20.2558	0.00664773	positive	1.74519e+07	2.03353e+07	1.71952e+07	8.34143e+07	7.63146e+07	4.19087e+07
WRT_WRC	569	PE(37:2)+Na	PE	0.14003	-2.8362	-7.14137	0.0066784	2.1753	780.551	16.9166	0.028494	positive	3.58596e+06	8.2723e+06	7.54565e+06	1.76241e+06	1.29428e+06	444545
WRT_WRC	601	PG(18:1_22:6)+NH4	PG	0.41239	-1.2779	-2.42486	0.0069249	2.1596	838.559	15.1074	0.0448198	positive	1.47482e+07	1.84158e+07	1.73589e+07	8.09185e+06	7.17864e+06	1.10902e+07
WRT_WRC	986	TG(18:4_18:3_22:6)+NH4	TG	2.2968	1.1996	2.29676	0.0073485	2.1338	938.723	19.6298	0.00824309	positive	1.93913e+07	2.48466e+07	2.5066e+07	7.87205e+07	4.64156e+07	7.94459e+07
WRT_WRC	262	DG(15:0_18:1)+NH4	DG	0.4756	-1.0722	-2.10264	0.0073549	2.1334	598.541	16.8448	0.0349798	positive	8.66097e+06	1.04347e+07	1.32582e+07	9.75517e+06	5.05959e+06	5.45852e+06
WRT_WRC	568	PE(19:0_18:2)+H	PE	0.13502	-2.8887	-7.40603	0.0080804	2.0926	758.569	16.9076	0.00686186	positive	4.97016e+07	1.34588e+08	1.21055e+08	1.72158e+07	2.61813e+07	7.22646e+06
WRT_WRC	132	PE(16:0_18:2)-H	PE	0.38774	-1.3668	-2.57898	0.0084035	2.0755	714.508	15.8818	0.00556547	negative	5.67443e+07	9.63862e+07	4.98969e+07	3.39941e+07	3.34249e+07	3.21696e+07
WRT_WRC	651	SPH(d17:0)+H	SPH	0.25567	-1.9676	-3.91117	0.0087561	2.0577	288.29	8.13551	0.00552453	positive	2.12666e+07	1.18819e+07	1.67908e+07	7.79199e+06	5.007e+06	4.69887e+06
WRT_WRC	138	PE(17:0_18:2)-H	PE	0.34142	-1.5504	-2.92898	0.0088833	2.0514	728.524	16.1908	0.0188327	negative	1.8833e+07	5.39387e+07	3.82756e+07	1.99957e+07	1.43906e+07	1.30053e+07
WRT_WRC	752	TG(18:0_13:0_18:1)+Na	TG	0.16688	-2.5832	-5.99267	0.0089026	2.0505	841.726	20.9732	0.00887842	positive	5.90793e+06	7.90763e+06	3.53053e+06	1.93194e+06	1.34704e+06	606676
WRT_WRC	228	Cer(t18:0_18:0)+H	Cer	4.5567	2.188	4.55673	0.0091113	2.0404	584.561	16.077	0.00354722	positive	2.23309e+07	3.7248e+07	1.30554e+07	1.97205e+08	9.65703e+07	1.39405e+08
WRT_WRC	955	TG(18:3_18:2_20:4)+NH4	TG	3.8976	1.9626	3.89764	0.0092411	2.0343	918.755	20.344	0.0107976	positive	6.99298e+07	8.85953e+07	6.58338e+07	4.13787e+08	5.10813e+08	2.05677e+08
WRT_WRC	953	TG(18:3_18:3_20:3)+NH4	TG	2.7381	1.4532	2.73815	0.0092989	2.0316	918.755	20.1095	0.0131089	positive	2.57766e+07	4.00646e+07	6.09755e+07	1.83871e+08	1.55177e+08	1.03334e+08
WRT_WRC	573	PE(19:1_18:2)+H	PE	0.25073	-1.9958	-3.98837	0.010248	1.9893	756.554	16.5141	0.00523813	positive	1.83811e+07	4.54638e+07	3.76592e+07	1.58301e+07	5.51195e+06	1.11469e+07
WRT_WRC	159	PE(18:1_20:2)-H	PE	0.36355	-1.4598	-2.7507	0.010561	1.9763	768.555	16.7786	0.00599843	negative	7.30694e+06	2.07572e+07	1.35073e+07	6.67447e+06	5.81154e+06	6.11919e+06
WRT_WRC	365	LPC(22:0)+H	LPC	0.48127	-1.0551	-2.07786	0.010572	1.9758	580.434	13.1169	0.00444911	positive	1.43325e+08	1.30006e+08	1.49709e+08	8.95938e+07	7.69571e+07	9.75082e+07
WRT_WRC	300	DG(20:0_18:1)+NH4	DG	0.36537	-1.4526	-2.73701	0.010942	1.9609	668.619	18.5775	0.00824845	positive	2.60825e+07	5.77895e+07	3.99351e+07	1.61851e+07	1.61417e+07	2.30714e+07
WRT_WRC	145	PE(18:1_18:2)-H	PE	0.34619	-1.5304	-2.88866	0.010989	1.959	740.524	16.1814	0.0144537	negative	1.45074e+08	4.31112e+08	2.78911e+08	1.50997e+08	1.00719e+08	1.16622e+08
WRT_WRC	661	TG(8:0_8:0_10:0)+NH4	TG	0.47613	-1.0706	-2.10031	0.011077	1.9556	516.426	14.5459	0.00600518	positive	6.96466e+06	1.27447e+07	1.54884e+07	7.61905e+06	6.85796e+06	6.48209e+06
WRT_WRC	699	TG(15:0_14:0_16:0)+NH4	TG	0.23696	-2.0773	-4.22017	0.011341	1.9454	782.723	20.4315	0.0147054	positive	1.6174e+07	2.12577e+07	1.1757e+07	3.39638e+06	4.39927e+06	6.7804e+06
WRT_WRC	84	PC(18:3_18:3)+HCOO	PC	0.46836	-1.0943	-2.13509	0.011634	1.9343	822.529	14.8135	0.0116001	negative	1.25539e+08	2.5648e+08	2.61539e+08	1.70743e+08	9.79563e+07	1.14895e+08
WRT_WRC	216	Cer(d18:2_18:0)+H-H2O	Cer	5.4902	2.4569	5.49036	0.012218	1.913	546.524	16.0146	0.0209323	positive	8.44483e+06	3.74265e+06	4.7935e+06	6.6931e+07	2.41498e+07	4.12044e+07
WRT_WRC	332	DG(20:3_22:6)+NH4	DG	3.249	1.7	3.24901	0.012612	1.8992	708.556	16.6524	0.0203316	positive	1.53915e+06	4.55596e+06	1.77798e+06	1.04747e+07	9.85459e+06	1.10011e+07
WRT_WRC	702	TG(14:0_13:0_18:2)+NH4	TG	0.3173	-1.6561	-3.15163	0.013206	1.8792	778.692	19.7704	0.0203811	positive	1.87935e+07	1.15487e+07	1.40034e+07	8.99583e+06	5.10756e+06	5.24066e+06
WRT_WRC	943	TG(16:0_18:1_22:6)+NH4	TG	2.8877	1.5299	2.88766	0.013452	1.8712	922.786	20.9169	0.00500714	positive	6.48476e+07	9.61077e+07	9.40093e+07	4.01562e+08	3.78291e+08	1.69683e+08
WRT_WRC	215	Cer(d18:2_18:0)+H	Cer	5.0356	2.3322	5.03573	0.013453	1.8712	564.535	16.0146	0.0209323	positive	3.11319e+07	1.35219e+07	1.82133e+07	2.25613e+08	8.565e+07	1.37474e+08
WRT_WRC	377	LPC(23:0)+H	LPC	0.39743	-1.3312	-2.51612	0.014377	1.8423	594.449	13.5389	0.0346807	positive	6.00937e+07	5.06276e+07	6.99397e+07	2.60033e+07	3.29487e+07	3.29053e+07
WRT_WRC	925	TG(18:4_18:3_20:4)+NH4	TG	2.0727	1.0515	2.07268	0.014511	1.8383	914.723	19.7058	0.0093558	positive	1.63759e+07	2.16957e+07	2.2725e+07	6.7335e+07	3.48808e+07	6.06009e+07
WRT_WRC	298	DG(19:0_18:3)+NH4	DG	0.45861	-1.1247	-2.18056	0.015023	1.8232	650.572	17.3617	0.0139131	positive	1.18589e+07	1.44571e+07	2.29849e+07	1.36826e+07	7.586e+06	8.20928e+06
WRT_WRC	1016	TG(19:1_18:3_22:6)+NH4	TG	2.3665	1.2427	2.36641	0.015512	1.8093	958.786	20.6737	0.0293288	positive	1.90879e+07	1.37643e+07	1.31372e+07	6.52342e+07	4.10395e+07	4.18408e+07
WRT_WRC	511	PE(14:0p_18:2)+H	PE	0.35521	-1.4933	-2.81532	0.01657	1.7807	672.496	15.6479	0.0118369	positive	1.36781e+07	1.77819e+07	3.00332e+07	7.40132e+06	9.75706e+06	9.85535e+06
WRT_WRC	1005	TG(18:0e_18:1_22:6)+NH4	TG	2.1498	1.1042	2.1498	0.016735	1.7764	936.838	21.7385	0.00615718	positive	7.45815e+07	8.58205e+07	8.34418e+07	2.08479e+08	1.76764e+08	2.81669e+08
WRT_WRC	553	PE(20:3e_16:1)+H	PE	0.19252	-2.3769	-5.19419	0.018938	1.7227	726.543	16.0935	0.0176661	positive	3.38592e+07	2.13958e+07	1.49966e+07	1.05518e+07	3.17234e+06	5.51816e+06
WRT_WRC	453	PC(36:7)+H	PC	0.43728	-1.1934	-2.28691	0.018944	1.7225	776.522	14.3768	0.0033462	positive	7.40198e+08	6.68906e+08	1.26959e+09	5.66659e+08	4.91153e+08	4.54224e+08
WRT_WRC	280	DG(18:0_18:1)+Na	DG	0.29261	-1.773	-3.41764	0.020426	1.6898	645.543	17.9488	0.023564	positive	2.39803e+07	3.24104e+07	2.22452e+07	5.70379e+06	8.61003e+06	1.40735e+07
WRT_WRC	1024	TG(18:0e_19:1_22:6)+NH4	TG	2.4723	1.3059	2.47238	0.020494	1.6884	950.854	21.8894	0.00877434	positive	1.25514e+07	1.62673e+07	1.35623e+07	3.80071e+07	3.38073e+07	6.02593e+07
WRT_WRC	829	TG(18:1_12:0_22:6)+NH4	TG	7.1418	2.8363	7.14186	0.020543	1.6873	866.723	20.0698	0.00968724	positive	1.0288e+07	9.68857e+06	1.35999e+07	2.43449e+08	4.39341e+07	5.32345e+07
WRT_WRC	363	LPC(20:3)+H	LPC	0.49324	-1.0196	-2.02736	0.020723	1.6836	546.355	9.93984	0.0137041	positive	1.40544e+08	3.5054e+08	2.19991e+08	1.54276e+08	1.44556e+08	1.35585e+08
WRT_WRC	478	PC(40:3)+H	PC	0.48828	-1.0342	-2.04798	0.021085	1.676	840.648	17.5614	0.0113084	positive	1.54246e+07	3.36697e+07	2.06248e+07	1.96275e+07	1.01294e+07	1.37437e+07
WRT_WRC	871	TG(18:0_18:1_18:1)+Na	TG	0.46558	-1.1029	-2.14786	0.021793	1.6617	909.788	21.674	0.0130785	positive	1.78247e+07	1.67133e+07	1.58241e+07	8.68914e+06	1.20396e+07	9.41593e+06
WRT_WRC	785	TG(18:1_14:4_18:1)+NH4	TG	5.1386	2.3614	5.13869	0.024364	1.6133	840.708	19.9244	0.014837	positive	9.86119e+06	2.09825e+07	1.2084e+07	4.28202e+07	1.19348e+08	1.01037e+08
WRT_WRC	613	PI(36:1e)+NH4	PI	0.42522	-1.2337	-2.35169	0.024869	1.6043	868.627	16.4228	0.0124928	positive	3.9255e+07	8.92611e+07	1.01547e+08	5.62292e+07	2.92139e+07	3.84947e+07
WRT_WRC	546	PE(18:1_18:2)+H	PE	0.24938	-2.0036	-4.00999	0.025967	1.5856	742.538	16.1828	0.0134511	positive	1.31596e+08	4.86087e+08	3.29637e+08	1.7708e+08	7.59803e+07	5.16097e+07
WRT_WRC	835	TG(12:0_18:3_22:6)+Na	TG	3.1101	1.637	3.11018	0.028641	1.543	867.647	19.4227	0.00726679	positive	1.72833e+06	1.2112e+06	1.20813e+06	3.89198e+06	5.89735e+06	6.87827e+06
WRT_WRC	1056	TG(17:0_22:5_22:6)+NH4	TG	2.2065	1.1418	2.20656	0.028651	1.5429	984.801	20.9668	0.00418938	positive	3.92687e+06	9.19704e+06	8.02266e+06	2.82237e+07	1.90753e+07	1.23331e+07
WRT_WRC	314	DG(17:1_22:6)+NH4	DG	2.1365	1.0952	2.13643	0.029787	1.526	670.541	16.5237	0.00453429	positive	2.59156e+06	1.98739e+06	2.05113e+06	7.2649e+06	4.39643e+06	7.19207e+06
WRT_WRC	864	TG(18:4_18:3_18:3)+NH4	TG	6.1972	2.6316	6.19713	0.029859	1.5249	888.708	19.7616	0.0529622	positive	2.91746e+06	1.17355e+06	9.2958e+06	3.83697e+07	4.41107e+07	2.35828e+07
WRT_WRC	917	TG(19:1_18:3_18:4)+NH4	TG	3.4006	1.7658	3.40063	0.031053	1.5079	906.755	20.1826	0.00898213	positive	5.27856e+06	1.21061e+07	7.57562e+06	6.17529e+07	3.34611e+07	1.59646e+07
WRT_WRC	1090	TG(20:2_22:5_22:6)+NH4	TG	3.1211	1.642	3.12098	0.031378	1.5034	1022.82	20.9867	0.0133977	positive	2.48903e+06	8.69511e+06	2.82946e+06	2.64523e+07	1.75553e+07	1.12026e+07
WRT_WRC	566	PE(18:0e_19:1)+H	PE	0.23102	-2.1139	-4.3286	0.032328	1.4904	746.606	17.9476	0.0110364	positive	4.32864e+08	5.28146e+08	4.08855e+08	4.82167e+07	1.35209e+08	2.01803e+08
WRT_WRC	490	PC(40:8)+H	PC	0.32958	-1.6013	-3.03417	0.033178	1.4792	830.569	15.5239	0.0139985	positive	8.25075e+08	3.0073e+09	1.24479e+09	7.02335e+08	7.7523e+08	5.57817e+08
WRT_WRC	1011	TG(18:1_18:3_22:5)+NH4	TG	2.0069	1.005	2.00694	0.035108	1.4546	946.786	20.7568	0.0105713	positive	3.37261e+08	2.83102e+08	2.64504e+08	9.90078e+08	5.267e+08	8.57181e+08
WRT_WRC	355	LPC(19:0)+H	LPC	0.18351	-2.4461	-5.44941	0.036553	1.4371	538.387	11.7754	0.0383676	positive	3.27432e+07	3.06307e+07	8.71912e+06	5.5438e+06	5.93394e+06	6.02936e+06
WRT_WRC	430	PC(35:2e)+H	PC	2.301	1.2023	2.30106	0.037517	1.4258	758.606	17.2085	0.00541928	positive	2.60492e+07	1.68957e+07	3.17962e+07	1.05538e+08	75672686	5.04522e+07
WRT_WRC	938	TG(16:0_18:1_22:5)+NH4	TG	2.3506	1.233	2.35055	0.039714	1.4011	924.801	21.1643	0.0200672	positive	5.2971e+07	6.58506e+07	3.39745e+07	2.1212e+08	9.57223e+07	1.68377e+08
WRT_WRC	1030	TG(18:1_20:3_22:6)+NH4	TG	2.1572	1.1092	2.15726	0.040491	1.3926	972.801	20.8421	0.00985617	positive	4.49394e+07	6.3841e+07	4.53143e+07	1.85013e+08	1.68738e+08	7.90064e+07
WRT_WRC	889	TG(18:1_18:2_18:3)+NH4	TG	0.19975	-2.3238	-5.00649	0.04171	1.3798	896.77	21.4863	0.0265599	positive	1.00741e+07	5.00713e+06	8.79214e+06	789754	3.78302e+06	1.48896e+06
WRT_WRC	309	DG(16:0_22:6)+NH4	DG	4.6081	2.2042	4.60819	0.04243	1.3723	658.541	16.6972	0.0321159	positive	2.23313e+06	4.55164e+06	1.15287e+06	2.17728e+07	1.95457e+07	6.19423e+06
WRT_WRC	564	PE(18:4_18:3)+H	PE	0.36306	-1.4617	-2.75433	0.042807	1.3685	734.476	14.417	0.00791678	positive	2.52215e+07	1.22357e+07	2.50278e+07	1.19058e+07	9.88727e+06	8.74861e+06
WRT_WRC	278	DG(18:0_18:1)+NH4	DG	0.2688	-1.8954	-3.72025	0.04755	1.3228	640.587	17.9377	0.0157434	positive	6.5993e+08	1.00631e+09	3.92311e+08	1.26712e+08	1.50565e+08	4.02354e+08
WRT_WRC	279	DG(18:0_18:1)+H	DG	0.2413	-2.0511	-4.14422	0.048241	1.3166	623.561	17.9364	0.0148848	positive	1.41885e+07	1.93203e+07	7.57777e+06	2.05375e+06	2.34967e+06	7.81131e+06
WRT_WRC	443	PC(36:4e)+H	PC	3.3851	1.7592	3.3851	0.048718	1.3123	768.59	16.6131	0.00798228	positive	1.35792e+07	8.67736e+07	7.73426e+07	2.50923e+08	2.28264e+08	2.385e+08
WRT_WRC	550	PE(18:0p_18:3)+H	PE	2.4091	1.2685	2.40911	0.049526	1.3052	726.543	16.6884	0.00777816	positive	2.87284e+08	5.42229e+08	1.56348e+08	1.17229e+09	8.87275e+08	9.75765e+08
WRT_WRC	761	TG(18:3_13:0_18:2)+NH4	TG	2.5656	1.3593	2.56561	0.049543	1.305	828.708	19.9235	0.0336021	positive	4.66174e+06	4.14374e+06	1.91358e+06	1.4949e+07	8.32702e+06	1.37672e+07
WRT_WRC	833	TG(12:0_18:3_22:5)+Na	TG	2.8704	1.5213	2.8705	0.05048	1.2969	869.663	19.7373	0.00837319	positive	1.83739e+06	1.52125e+06	1.27343e+06	7.45638e+06	2.74285e+06	7.63156e+06
WRT_WRC	945	TG(16:0e_18:1_22:6)+NH4	TG	2.2012	1.1383	2.20121	0.051524	1.288	908.807	21.3637	0.00852617	positive	3.32585e+07	3.55437e+07	2.94287e+07	6.66095e+07	1.19703e+08	8.70786e+07
WRT_WRC	126	PE(14:0_18:2)-H	PE	0.26314	-1.9261	-3.80026	0.056847	1.2453	686.477	15.1515	0.00779488	negative	8.26444e+06	4.9267e+07	2.59416e+07	1.02721e+07	6.13067e+06	1.00575e+07
WRT_WRC	532	PE(35:1e)+H	PE	0.39846	-1.3275	-2.50967	0.057516	1.2402	718.575	17.1628	0.010728	positive	4.57178e+08	2.86527e+08	7.17063e+08	3.20949e+08	2.69434e+08	1.796e+08
WRT_WRC	831	TG(18:4_16:1_18:3)+NH4	TG	3.0041	1.5869	3.00403	0.060163	1.2207	864.708	19.5535	0.0244107	positive	2.76326e+06	1.45385e+07	9.33849e+06	3.70709e+07	4.12563e+07	1.85764e+07
WRT_WRC	510	PE(14:0_18:2)+H	PE	0.21942	-2.1883	-4.55768	0.060414	1.2189	688.491	15.1512	0.00390187	positive	6.32981e+06	3.91286e+07	1.10191e+07	9.16328e+06	3.40334e+06	3.1231e+06
WRT_WRC	492	PC(40:9)+H	PC	0.45463	-1.1372	-2.19954	0.061002	1.2147	828.554	15.0764	0.0138183	positive	9.56873e+08	2.56359e+09	1.05708e+09	1.24089e+09	6.05245e+08	8.03753e+08
WRT_WRC	793	TG(19:0_14:0_18:1)+NH4	TG	0.45584	-1.1334	-2.19375	0.063485	1.1973	864.801	21.3533	0.0102134	positive	7.74736e+07	8.99183e+07	6.90088e+07	2.88378e+07	6.93409e+07	3.66439e+07
WRT_WRC	1013	TG(18:0e_18:3_22:6)+NH4	TG	3.2408	1.6963	3.24069	0.064294	1.1918	932.807	21.2277	0.00713017	positive	1.78166e+07	1.62189e+07	1.10702e+07	9.73865e+07	2.47179e+07	7.7111e+07
WRT_WRC	722	TG(16:0_13:0_18:1)+NH4	TG	0.33829	-1.5637	-2.95611	0.065737	1.1822	808.739	20.5597	0.00709775	positive	4.03236e+07	3.03087e+07	2.81686e+07	6.56924e+06	1.38882e+07	2.17592e+07
WRT_WRC	707	TG(16:0_14:0_16:0)+NH4	TG	0.46941	-1.0911	-2.13036	0.067655	1.1697	796.739	20.681	0.00736831	positive	2.72139e+07	2.27631e+07	1.8894e+07	1.64635e+07	7.9883e+06	1.85062e+07
WRT_WRC	949	TG(18:1_18:3_20:4)+NH4	TG	2.1745	1.1207	2.17452	0.068895	1.1618	920.77	20.6414	0.015534	positive	1.01505e+08	8.196e+07	9.09566e+07	2.4939e+08	1.6155e+08	3.65705e+08
WRT_WRC	751	TG(18:0_13:0_18:1)+NH4	TG	0.41038	-1.285	-2.43682	0.069612	1.1573	836.77	20.9744	0.00953548	positive	8.03979e+07	1.64692e+08	7.26899e+07	9.41897e+07	5.28035e+07	2.53487e+07
WRT_WRC	489	PC(18:3_22:5)+Na	PC	0.44079	-1.1818	-2.2686	0.070419	1.1523	852.551	15.5258	0.0109392	positive	2.85306e+07	4.44933e+07	1.83181e+07	1.37224e+07	2.10323e+07	1.57696e+07
WRT_WRC	491	PC(18:3_22:6)+Na	PC	0.3316	-1.5925	-3.01571	0.070505	1.1518	850.536	15.0641	0.0143518	positive	1.01256e+07	2.69516e+07	1.04387e+07	3.67792e+06	1.13414e+07	3.79303e+06
WRT_WRC	731	TG(16:0_16:0_16:0)+NH4	TG	0.49166	-1.0243	-2.03397	0.076299	1.1175	824.77	21.0818	0.00991928	positive	1.54074e+07	3.59885e+07	1.63688e+07	1.97605e+07	1.477e+07	8.19321e+06
WRT_WRC	161	PE(20:2_18:2)-H	PE	0.48612	-1.0406	-2.05708	0.076436	1.1167	766.539	16.3182	0.00501448	negative	5.02796e+06	1.75851e+07	1.14676e+07	8.69187e+06	5.53319e+06	6.31112e+06
WRT_WRC	528	PE(16:1_18:3)+H	PE	0.45145	-1.1474	-2.21514	0.076609	1.1157	712.491	14.9842	0.0328084	positive	2.97353e+06	1.04519e+07	7.76434e+06	5.96141e+06	3.27137e+06	2.83883e+06
WRT_WRC	1048	TG(20:0_18:1_22:5)+NH4	TG	2.4659	1.3021	2.46588	0.077125	1.1128	980.864	21.8998	0.0118029	positive	8.35955e+06	2.46903e+07	9.0755e+06	5.14389e+07	2.25612e+07	5.51937e+07
WRT_WRC	88	PC(19:0_18:1)+HCOO	PC	0.3319	-1.5912	-3.013	0.081397	1.0894	846.623	17.3128	0.00558062	negative	2.96934e+06	1.64086e+07	8.4866e+06	5.12948e+06	2.72119e+06	3.50484e+06
WRT_WRC	607	PI(35:1e)+H	PI	0.3722	-1.4259	-2.68682	0.083322	1.0792	837.585	15.9229	0.0267238	positive	3.64126e+08	1.42827e+08	3.09093e+08	1.84896e+08	1.07677e+08	1.26717e+08
WRT_WRC	481	PC(18:0_22:5)+Na	PC	0.47846	-1.0635	-2.09	0.084136	1.075	858.598	16.9488	0.00666247	positive	6.85784e+06	2.25684e+07	1.33817e+07	7.51353e+06	1.06535e+07	6.57712e+06
WRT_WRC	888	TG(18:1_18:2_18:3)+NH4	TG	4.1066	2.0379	4.10647	0.085538	1.0678	896.77	20.9054	0.0459297	positive	2.67313e+06	3.75756e+06	8.17485e+06	4.84778e+07	2.45005e+07	7.13631e+06
WRT_WRC	466	PC(20:4e_18:0)+H	PC	2.1179	1.0826	2.11785	0.085602	1.0675	796.621	17.1149	0.00420895	positive	2.09235e+06	3.40198e+06	8.35695e+06	1.80822e+07	1.11067e+07	8.37426e+06
WRT_WRC	721	TG(15:0_16:0_16:0)+NH4	TG	0.45761	-1.1278	-2.18525	0.085908	1.066	810.755	20.8605	0.0159813	positive	1.15016e+07	1.30025e+07	1.39531e+07	1.27683e+07	8.26086e+06	2.72949e+06
WRT_WRC	652	SPH(d18:0)+H	SPH	2.0952	1.0671	2.09522	0.085928	1.0659	302.305	9.00132	0.0080146	positive	5.7326e+07	3.22942e+07	2.31274e+07	9.98871e+07	9.94048e+07	1.19805e+08
WRT_WRC	950	TG(16:0e_18:2_22:6)+NH4	TG	2.0524	1.0373	2.05238	0.087381	1.0586	906.791	21.0946	0.00907292	positive	3.68122e+07	4.06342e+07	1.45035e+07	1.08365e+08	7.50293e+07	6.95418e+07
WRT_WRC	764	TG(18:0_14:0_18:0)+NH4	TG	0.42589	-1.2314	-2.34795	0.087707	1.057	852.801	21.4656	0.0137671	positive	1.51649e+07	1.1495e+07	1.07187e+07	3.95817e+06	1.09287e+07	5.45296e+06
WRT_WRC	1052	TG(18:1_20:3_22:4)+NH4	TG	4.1493	2.0529	4.14939	0.089963	1.0459	976.833	21.2373	0.00883048	positive	2.82155e+06	1.82509e+06	2.63417e+06	6.31649e+06	6.96246e+06	2.48161e+07
WRT_WRC	1010	TG(18:0e_18:2_22:6)+NH4	TG	2.8426	1.5072	2.84258	0.091049	1.0407	934.822	21.4786	0.00912648	positive	4.46946e+07	3.97996e+07	3.40616e+07	7.59788e+07	2.23501e+08	1.25257e+08
WRT_WRC	23	LPC(20:1)+HCOO	LPC	0.47123	-1.0855	-2.12211	0.092934	1.0318	594.378	11.442	0.0129211	negative	1.38155e+07	4.96304e+07	3.86023e+07	2.45672e+07	1.42312e+07	2.05324e+07
WRT_WRC	557	PE(18:3_18:2)+H	PE	0.14725	-2.7636	-6.79089	0.093454	1.0294	738.507	15.1746	0.0106613	positive	8.64986e+06	1.16953e+08	3.528e+07	1.71826e+07	8.35929e+06	3.88723e+06
WRT_WRC	501	PC(42:9)+H	PC	0.44708	-1.1614	-2.23674	0.09446	1.0248	856.585	15.9934	0.0266276	positive	1.96545e+07	4.55752e+07	6.73607e+07	3.4921e+07	2.64124e+07	1.38015e+07
HRT_HRC	1201	PC(16:1_18:3)+HCOO	PC	0.12412	-3.0102	-8.05676	0.00046839	3.3294	798.529	14.8907	0.0388642	negative	1.87391e+08	2.05474e+08	1.79902e+08	2.71283e+07	1.81196e+07	1.61175e+07
HRT_HRC	1630	PC(34:4)+H	PC	0.10825	-3.2075	-9.23748	0.00054109	3.2667	754.538	14.8834	0.0315518	positive	7.50328e+08	7.29026e+08	8.11697e+08	1.19442e+08	3.86245e+07	6.28481e+07
HRT_HRC	1940	SPH(d20:0)+H	SPH	11.921	3.5754	11.9207	0.00061754	3.2093	330.337	10.4356	0.0415609	positive	9.10916e+06	3.53387e+06	4.65695e+06	8.2482e+07	3.85559e+07	5.21037e+07
HRT_HRC	2269	TG(18:1_18:2_22:6)+Na	TG	2.2376	1.162	2.23767	0.0007099	3.1488	951.741	20.7518	0.0223558	positive	9.82769e+06	5.60459e+06	1.08586e+07	1.86116e+07	1.37885e+07	1.45477e+07
HRT_HRC	1678	PC(37:2)+Na	PC	0.21604	-2.2106	-4.62868	0.00080851	3.0923	822.598	16.8551	0.0142132	positive	6.32511e+06	5.65236e+06	7.75659e+06	1.43136e+06	1.22612e+06	826878
HRT_HRC	1853	PE(18:3e_19:1)+Na	PE	10.463	3.3872	10.4628	0.00085936	3.0658	762.541	16.9769	0.025344	positive	1.0068e+06	447810	628665	5.09932e+06	5.19086e+06	6.85662e+06
HRT_HRC	1922	PS(18:1_22:5)+H	PS	5.7815	2.5314	5.78132	0.00091171	3.0401	836.544	15.5476	0.0347618	positive	1.21372e+06	891716	1.85656e+06	5.56581e+06	6.39744e+06	5.65293e+06
HRT_HRC	1522	DG(18:1_22:5)+NH4	DG	4.7801	2.257	4.77996	0.0010665	2.972	686.572	17.316	0.00848685	positive	1.95272e+07	1.8378e+07	1.65583e+07	1.10592e+08	5.67532e+07	6.06291e+07
HRT_HRC	1498	DG(18:4_18:1)+Na	DG	5.5482	2.472	5.54812	0.0010808	2.9662	637.48	16.2026	0.00993695	positive	1.14305e+06	1.0625e+06	1.52798e+06	5.82379e+06	6.40104e+06	4.28608e+06
HRT_HRC	1491	DG(18:1_18:2)+Na	DG	18.504	4.2098	18.5044	0.001372	2.8626	641.512	16.9712	0.0110846	positive	1.2537e+06	1.55737e+06	1.76948e+06	1.57389e+07	1.75027e+07	3.51077e+07
HRT_HRC	1182	PC(18:3_13:0)+HCOO	PC	0.20497	-2.2865	-4.87871	0.001858	2.7309	758.498	14.2214	0.0131785	negative	1.69691e+07	1.46914e+07	1.40223e+07	3.28727e+06	1.58915e+06	3.16791e+06
HRT_HRC	1494	DG(18:1_18:3)+Na	DG	4.8801	2.2869	4.88006	0.0020489	2.6885	639.496	16.5371	0.0273859	positive	3.01218e+06	2.11093e+06	2.78385e+06	1.01013e+07	1.22768e+07	8.14074e+06
HRT_HRC	1153	LPC(28:0)+HCOO	LPC	3.1173	1.6403	3.11731	0.0027587	2.5593	708.518	15.6597	0.00606864	negative	1.18344e+07	1.1889e+07	1.32777e+07	3.53261e+07	3.30008e+07	2.65904e+07
HRT_HRC	1228	PC(18:3_18:3)+HCOO	PC	0.30045	-1.7348	-3.32833	0.0034963	2.4564	822.529	14.7167	0.053889	negative	1.1087e+09	1.17638e+09	1.17198e+09	2.93411e+08	2.86522e+08	2.77546e+08
HRT_HRC	1181	PC(18:2_13:0)+HCOO	PC	0.27856	-1.844	-3.59004	0.0037112	2.4305	760.513	14.6758	0.0159059	negative	5.30494e+06	5.17211e+06	5.62113e+06	1.57467e+06	718414	1.54772e+06
HRT_HRC	1489	DG(18:1_18:2)+NH4	DG	8.6246	3.1085	8.62485	0.0038309	2.4167	636.556	16.9706	0.0090994	positive	2.67656e+07	3.77829e+07	3.69497e+07	2.05953e+08	1.48394e+08	3.78407e+08
HRT_HRC	1334	PE(18:3_18:2)-H	PE	0.36273	-1.463	-2.75681	0.0038529	2.4142	736.492	15.1804	0.00738559	negative	2.55324e+08	2.44276e+08	2.55809e+08	9.66345e+07	5.05911e+07	8.69221e+07
HRT_HRC	1629	PC(16:1_18:3)+Na	PC	0.14767	-2.7595	-6.77162	0.0040134	2.3965	776.52	14.8859	0.030627	positive	3.59283e+07	3.11798e+07	2.78567e+07	6.23772e+06	3.96423e+06	1.98239e+06
HRT_HRC	1223	PC(18:1e_18:3)+HCOO	PC	3.3028	1.7237	3.30282	0.0045225	2.3446	812.581	16.6168	0.0060127	negative	5.57442e+06	2.84757e+06	3.52887e+06	1.12454e+07	1.06623e+07	9.76084e+06
HRT_HRC	1564	LPC(19:0)+H	LPC	0.44445	-1.1699	-2.24996	0.0045676	2.3403	538.387	11.6793	0.00715502	positive	3.02628e+07	2.48096e+07	3.21466e+07	1.04293e+07	9.94089e+06	1.08889e+07
HRT_HRC	1532	DG(20:3_22:6)+NH4	DG	2.5157	1.331	2.51577	0.0046501	2.3325	708.556	16.6421	0.0108803	positive	4.35303e+06	5.25778e+06	7.30979e+06	1.58332e+07	8.41921e+06	1.17113e+07
HRT_HRC	1587	LPC(26:1)+H	LPC	2.0882	1.0623	2.08826	0.0046602	2.3316	634.481	14.056	0.00420785	positive	4.27167e+07	2.91143e+07	4.6975e+07	1.06587e+08	5.18746e+07	5.07501e+07
HRT_HRC	1112	Cer(d20:2_18:0)+HCOO	Cer	2.9134	1.5427	2.91339	0.0047291	2.3252	636.557	16.7616	0.00933457	negative	1.78519e+07	2.09193e+07	2.55123e+07	5.36801e+07	5.20808e+07	4.71493e+07
HRT_HRC	1490	DG(18:1_18:2)+H	DG	14.933	3.9004	14.9327	0.0048859	2.3111	619.53	16.9729	0.00970875	positive	739101	279251	969391	4.85819e+06	4.15363e+06	1.30949e+07
HRT_HRC	1225	PC(18:3_18:2)-CH3	PC	0.11944	-3.0656	-8.37216	0.0049834	2.3025	764.524	15.1276	0.00811162	negative	5.45497e+06	5.89084e+06	6.51637e+06	1.06123e+06	202341	672068
HRT_HRC	1619	PC(15:0_18:2)+H	PC	0.17248	-2.5355	-5.79778	0.0050684	2.2951	744.554	15.431	0.0277831	positive	5.30679e+07	6.20345e+07	7.69899e+07	1.69521e+07	3.92794e+06	8.99702e+06
HRT_HRC	1305	PC(28:0_18:3)+HCOO	PC	0.34391	-1.5399	-2.90774	0.005273	2.2779	968.733	19.3571	0.0035822	negative	5.80084e+06	7.0774e+06	8.36154e+06	2.33631e+06	1.42714e+06	2.3829e+06
HRT_HRC	1663	PC(36:4e)+H	PC	3.6415	1.8645	3.64142	0.0055171	2.2583	768.59	16.6172	0.00460232	positive	1.98925e+07	2.66351e+07	3.40627e+07	1.38251e+08	5.85748e+07	6.07314e+07
HRT_HRC	1243	PC(20:0_18:3)+HCOO	PC	0.2013	-2.3126	-4.96778	0.0060985	2.2148	856.607	16.9273	0.0540977	negative	2.9882e+07	2.81855e+07	2.47488e+07	4.13355e+06	2.92313e+06	6.89254e+06
HRT_HRC	1938	SPH(d18:0)+H	SPH	5.4213	2.4386	5.42115	0.0062819	2.2019	302.305	8.99707	0.00772111	positive	3.05423e+07	7.30589e+06	1.77263e+07	1.24249e+08	5.74384e+07	6.43852e+07
HRT_HRC	1111	Cer(d19:2_18:0)+HCOO	Cer	2.6744	1.4192	2.67437	0.0063262	2.1989	622.542	16.4096	0.0102952	negative	3.0616e+06	3.75307e+06	4.19142e+06	8.49504e+06	7.6257e+06	8.19537e+06
HRT_HRC	1318	PE(16:1_18:3)-H	PE	0.49596	-1.0117	-2.01629	0.0064443	2.1908	710.477	14.9336	0.0362522	negative	1.56074e+07	1.24971e+07	1.5164e+07	7.80997e+06	3.86084e+06	6.5121e+06
HRT_HRC	1670	PC(18:3_18:3)+Na	PC	2.16	1.111	2.15995	0.006851	2.1642	800.52	14.8246	0.0161302	positive	3.72002e+07	2.67495e+07	6.09025e+07	1.08758e+08	5.45589e+07	5.77217e+07
HRT_HRC	1431	Cer(d19:2_18:0)+H	Cer	4.8033	2.264	4.80321	0.0074226	2.1294	578.551	16.3991	0.0274775	positive	1.19057e+06	2.08547e+06	1.13161e+06	8.7617e+06	4.73812e+06	5.87285e+06
HRT_HRC	1777	PC(20:3_22:6)+Na	PC	3.0078	1.5887	3.00778	0.0075101	2.1244	878.567	15.7803	0.025388	positive	6.79164e+06	8.04832e+06	7.25511e+06	2.9503e+07	1.55139e+07	1.37014e+07
HRT_HRC	1527	DG(18:3_22:5)+NH4	DG	2.2064	1.1417	2.20641	0.0075211	2.1237	682.541	16.4044	0.00811075	positive	4.14135e+07	4.58972e+07	5.19213e+07	9.14578e+07	7.7393e+07	8.52737e+07
HRT_HRC	1628	PC(34:3)+H	PC	0.17548	-2.5106	-5.69857	0.0075404	2.1226	756.554	15.3917	0.00926454	positive	3.92177e+09	4.37129e+09	5.64095e+09	1.20598e+09	2.49952e+08	7.36101e+08
HRT_HRC	1701	PC(38:6)+H	PC	0.30412	-1.7173	-3.2882	0.0078253	2.1065	806.569	15.3523	0.0166285	positive	2.24932e+09	2.5971e+09	2.77939e+09	1.12882e+09	3.6206e+08	5.90453e+08
HRT_HRC	1854	PE(37:4e)+H	PE	7.2182	2.8516	7.218	0.0078734	2.1038	740.559	16.9874	0.0090631	positive	8.02714e+06	6.40854e+06	3.2024e+07	8.07591e+07	6.28524e+07	1.03673e+08
HRT_HRC	1887	PG(22:5_22:5)+NH4	PG	0.31644	-1.66	-3.16017	0.0081657	2.088	888.575	15.4187	0.0220155	positive	6.79371e+06	9.9123e+06	1.19276e+07	2.62383e+06	2.26051e+06	2.59949e+06
HRT_HRC	1665	PC(36:5)+H	PC	0.10346	-3.2728	-9.6652	0.0090457	2.0436	780.554	15.1234	0.00886002	positive	6.56778e+09	6.51295e+09	7.72246e+09	1.50989e+09	1.56537e+08	4.00038e+08
HRT_HRC	1336	PE(18:3_18:3)-H	PE	0.17258	-2.5346	-5.79416	0.009395	2.0271	734.477	14.7222	0.00857315	negative	1.53881e+08	7.40481e+07	8.18004e+07	1.58844e+07	6.46683e+06	2.21936e+07
HRT_HRC	1288	PC(18:1_24:0)+HCOO	PC	0.39395	-1.3439	-2.53837	0.010094	1.9959	916.701	18.9138	0.0069269	negative	8.57014e+06	1.03073e+07	1.06922e+07	4.56997e+06	2.05881e+06	3.52171e+06
HRT_HRC	1865	PE(20:3p_19:1)+H	PE	3.0018	1.5858	3.00174	0.010468	1.9801	766.575	17.2065	0.0137004	positive	8.2712e+06	7.82065e+06	6.35592e+06	2.06806e+07	1.31739e+07	2.36228e+07
HRT_HRC	1492	DG(18:1_18:3)+NH4	DG	2.5542	1.3529	2.55425	0.010512	1.9783	634.541	16.5373	0.0254694	positive	9.65343e+07	4.70593e+07	1.24339e+08	2.89062e+08	1.39207e+08	1.3007e+08
HRT_HRC	1178	PC(12:0_18:2)+HCOO	PC	0.28937	-1.789	-3.45575	0.010579	1.9756	746.498	14.3668	0.00363203	negative	1.55914e+07	1.70172e+07	1.79705e+07	5.47051e+06	1.97439e+06	5.29489e+06
HRT_HRC	1464	DG(18:1_14:0)+Na	DG	4.826	2.2708	4.82591	0.010599	1.9747	589.48	16.5296	0.0298016	positive	2.52311e+06	1.56417e+06	1.8765e+06	5.96379e+06	1.04148e+07	5.824e+06
HRT_HRC	1310	PE(14:0_18:3)-H	PE	0.33056	-1.597	-3.02514	0.011084	1.9553	684.461	14.7076	0.00834747	negative	4.74562e+07	6.14155e+07	6.3702e+07	1.72962e+07	1.03152e+07	2.07755e+07
HRT_HRC	1262	PC(18:1_22:0)+HCOO	PC	0.22641	-2.143	-4.4168	0.011551	1.9374	888.67	18.3418	0.0125028	negative	4.67819e+06	4.70605e+06	4.4043e+06	1.22403e+06	354949	1.17971e+06
HRT_HRC	1809	PE(16:0_18:3)+H	PE	0.18051	-2.4699	-5.54005	0.01168	1.9326	714.507	15.4365	0.00871753	positive	1.31526e+08	9.55614e+07	2.06955e+08	5.06958e+07	8.59442e+06	1.14395e+07
HRT_HRC	1276	PC(18:1_22:6)+HCOO	PC	0.44077	-1.1819	-2.26875	0.01262	1.8989	876.576	15.9823	0.00626433	negative	2.82129e+08	3.0965e+08	3.04107e+08	1.58831e+08	7.17892e+07	1.14698e+08
HRT_HRC	1805	PE(16:0p_17:1)+H	PE	3.0984	1.6315	3.09835	0.013045	1.8845	688.528	16.5785	0.00657661	positive	1.78288e+07	7.34252e+06	2.62274e+07	6.66242e+07	2.65375e+07	3.53552e+07
HRT_HRC	1795	PE(12:0_18:3)+H	PE	0.32454	-1.6235	-3.08122	0.013239	1.8781	658.444	13.9658	0.00480917	positive	6.81135e+06	4.33306e+06	8.6797e+06	3.18942e+06	781724	1.5856e+06
HRT_HRC	1728	PC(40:2)+H	PC	0.22914	-2.1257	-4.36415	0.013444	1.8715	842.663	17.956	0.021634	positive	5.06473e+07	4.03994e+07	4.88281e+07	4.88605e+06	9.02488e+06	1.09026e+07
HRT_HRC	1611	PC(32:2)+H	PC	0.16547	-2.5954	-6.04357	0.013917	1.8565	730.538	15.0982	0.0107059	positive	1.25024e+09	4.24163e+08	8.48528e+08	2.61798e+08	4.38542e+07	6.88001e+07
HRT_HRC	1433	Cer(d20:2_18:0)+H-H2O	Cer	4.6056	2.2034	4.60563	0.014138	1.8496	574.556	16.7592	0.0187503	positive	2.07253e+06	2.75136e+06	5.68634e+06	2.16748e+07	5.85262e+06	1.3776e+07
HRT_HRC	1851	PE(18:2p_19:1)+H	PE	5.2553	2.3938	5.2554	0.014369	1.8426	740.559	16.9765	0.0243939	positive	2.63828e+07	5.73831e+06	3.10744e+07	8.67859e+07	5.97623e+07	1.02461e+08
HRT_HRC	1260	PC(26:0_14:0)+HCOO	PC	0.4119	-1.2797	-2.42788	0.014553	1.837	890.686	18.7596	0.0121281	negative	9.27885e+06	1.22159e+07	1.2924e+07	4.25492e+06	3.09514e+06	4.56359e+06
HRT_HRC	1177	PC(16:1_14:0)+HCOO	PC	0.2949	-1.7617	-3.39097	0.014678	1.8333	748.513	14.8672	0.0145011	negative	4.44953e+07	4.81317e+07	4.44524e+07	1.38869e+07	5.53426e+06	1.57164e+07
HRT_HRC	1192	PC(15:0_18:2)+HCOO	PC	0.34911	-1.5182	-2.86433	0.014752	1.8311	788.545	15.4458	0.00640194	negative	9.74307e+06	9.6236e+06	9.77401e+06	3.52074e+06	1.47512e+06	3.76878e+06
HRT_HRC	1277	PC(18:3_22:5)+HCOO	PC	0.38294	-1.3848	-2.61136	0.015338	1.8142	874.56	15.2756	0.0103853	negative	1.51267e+08	1.14255e+08	1.80655e+08	8.05048e+07	2.18266e+07	4.63084e+07
HRT_HRC	2156	TG(18:0_18:3_18:3)+Na	TG	2.1913	1.1318	2.19132	0.015944	1.7974	901.726	20.6106	0.0282634	positive	1.9599e+07	1.07161e+07	1.6197e+07	4.42058e+07	2.29849e+07	1.86344e+07
HRT_HRC	1441	Cer(t20:0_18:0)+H	Cer	4.0256	2.0092	4.02559	0.016387	1.7855	612.593	16.7806	0.0141454	positive	6.43884e+06	3.52137e+06	1.156e+07	3.97084e+07	9.96402e+06	2.21871e+07
HRT_HRC	1397	PI(19:0_18:3)-H	PI	2.1793	1.1239	2.17935	0.016398	1.7852	873.55	15.205	0.0065242	negative	1.19123e+08	1.71868e+08	1.68767e+08	3.68543e+08	2.2409e+08	2.72836e+08
HRT_HRC	1221	PC(18:4_18:0)+HCOO	PC	0.23392	-2.0959	-4.27493	0.016643	1.7788	826.56	15.8676	0.0209514	negative	7.22797e+07	9.97743e+07	1.01187e+08	3.82585e+07	7.64059e+06	1.41698e+07
HRT_HRC	1914	PI(18:3_18:2)+NH4	PI	0.23158	-2.1104	-4.31811	0.016772	1.7754	874.544	14.2439	0.0206513	positive	4.14401e+06	4.8021e+06	6.42115e+06	550970	810734	1.42747e+06
HRT_HRC	2238	TG(18:1_18:3_22:6)+Na	TG	2.4386	1.2861	2.43868	0.016971	1.7703	949.726	20.4546	0.00892236	positive	1.35754e+07	5.45935e+06	1.49144e+07	2.13823e+07	2.14324e+07	2.01896e+07
HRT_HRC	2318	TG(22:5_17:1_22:5)+NH4	TG	9.7931	3.2918	9.79333	0.017635	1.7536	984.801	20.8249	0.00971331	positive	1.20692e+06	102544	1.06454e+06	7.42364e+06	4.76726e+06	5.28756e+06
HRT_HRC	1224	PC(18:3_18:2)+HCOO	PC	0.13557	-2.8829	-7.37631	0.018002	1.7447	824.545	15.1214	0.00932915	negative	6.88215e+08	9.01654e+08	8.86732e+08	1.55887e+08	2.11003e+07	1.29921e+08
HRT_HRC	1823	PE(17:1_18:3)+H	PE	0.25571	-1.9674	-3.91063	0.019012	1.721	726.507	15.3003	0.0157997	positive	8.44453e+06	6.87544e+06	1.02287e+07	4.2155e+06	702849	1.11817e+06
HRT_HRC	1524	DG(18:3_22:4)+NH4	DG	2.438	1.2857	2.438	0.019541	1.709	684.556	16.6179	0.00702279	positive	5.32442e+06	7.58444e+06	9.97238e+06	2.41706e+07	9.66028e+06	1.47498e+07
HRT_HRC	1265	PC(18:1_22:1)+HCOO	PC	0.2436	-2.0374	-4.10505	0.019771	1.704	886.654	17.7873	0.00352791	negative	1.17575e+07	1.41518e+07	9.82358e+06	2.83886e+06	1.14624e+06	3.70097e+06
HRT_HRC	1114	Cer(t20:0_18:0)+HCOO	Cer	2.3317	1.2214	2.33173	0.019891	1.7013	656.583	16.7789	0.00453717	negative	7.43982e+06	8.94055e+06	1.02329e+07	1.6121e+07	1.80503e+07	1.61783e+07
HRT_HRC	1184	PC(14:0_18:2)+HCOO	PC	0.23035	-2.1181	-4.34122	0.020092	1.697	774.529	15.0894	0.0031003	negative	1.64778e+08	1.68172e+08	1.62567e+08	5.26593e+07	1.03792e+07	4.02092e+07
HRT_HRC	1246	PC(18:0_20:4)+HCOO	PC	0.31131	-1.6836	-3.21229	0.020119	1.6964	854.592	16.4128	0.0132687	negative	3.05368e+07	2.62493e+07	2.27971e+07	1.24488e+07	3.19982e+06	6.91125e+06
HRT_HRC	1194	PC(18:0_16:0)+HCOO	PC	0.41348	-1.2741	-2.41848	0.020831	1.6813	806.592	16.7945	0.00666368	negative	1.60661e+07	2.04546e+07	2.00266e+07	8.69059e+06	3.92988e+06	7.76206e+06
HRT_HRC	1238	PC(19:1_18:3)+HCOO	PC	0.28982	-1.7868	-3.45049	0.020892	1.68	840.576	15.9309	0.0098986	negative	1.62938e+07	2.13598e+07	2.24441e+07	9.69452e+06	2.14555e+06	4.26923e+06
HRT_HRC	1606	PC(18:3_13:0)+H	PC	0.26007	-1.943	-3.84504	0.021121	1.6753	714.507	14.2225	0.00947601	positive	8.48976e+07	5.68751e+07	1.11787e+08	3.39397e+07	5.7119e+06	1.8103e+07
HRT_HRC	1313	PE(17:1_16:0)-H	PE	0.43291	-1.2078	-2.30985	0.02159	1.6657	702.508	16.065	0.0123397	negative	1.13104e+07	1.20369e+07	1.25529e+07	5.00801e+06	2.56471e+06	5.66761e+06
HRT_HRC	1753	PC(41:3)+H	PC	0.25374	-1.9786	-3.9411	0.022084	1.6559	854.663	17.8517	0.00778401	positive	9.85119e+06	4.40254e+06	1.11081e+07	3.05391e+06	576302	1.84266e+06
HRT_HRC	1598	PC(30:1)+H	PC	0.26362	-1.9235	-3.79342	0.022642	1.6451	704.522	14.858	0.00495983	positive	2.3139e+08	1.48879e+08	2.75805e+08	8.83515e+07	1.46303e+07	4.8846e+07
HRT_HRC	1241	PC(18:0_20:2)+HCOO	PC	0.31575	-1.6631	-3.16696	0.022957	1.6391	858.623	17.1683	0.0048509	negative	8.32543e+07	9.68767e+07	8.31952e+07	2.89719e+07	1.10297e+07	3.29012e+07
HRT_HRC	1242	PC(18:0_20:3)+HCOO	PC	0.2997	-1.7384	-3.33665	0.024076	1.6184	856.607	16.7538	0.00445545	negative	2.13662e+08	2.59702e+08	2.36117e+08	7.56409e+07	2.56179e+07	8.55546e+07
HRT_HRC	1215	PC(18:0_18:2)-CH3	PC	0.38255	-1.3863	-2.61407	0.02524	1.5979	770.571	16.5726	0.00597317	negative	6.35255e+06	6.48287e+06	6.6022e+06	2.19421e+06	1.1013e+06	3.00945e+06
HRT_HRC	1521	DG(18:1_22:4)+NH4	DG	3.1354	1.6487	3.13551	0.025334	1.5963	688.587	17.4883	0.00399153	positive	7.70416e+06	4.2765e+06	5.29617e+06	2.7502e+07	1.19188e+07	7.79717e+06
HRT_HRC	2365	TG(18:1_22:6_24:0)+NH4	TG	3.9817	1.9934	3.98174	0.025498	1.5935	1034.91	22.35	0.0250832	positive	5.4173e+06	0	6.15141e+06	1.98626e+07	9.16288e+06	1.04742e+07
HRT_HRC	1558	LPC(18:3)+Na	LPC	0.29318	-1.7702	-3.41101	0.025787	1.5886	540.306	8.55948	0.00869173	positive	6.81413e+08	6.36867e+08	7.40215e+08	9.06906e+07	1.768e+08	2.01182e+08
HRT_HRC	1197	PC(16:0_18:2)+HCOO	PC	0.26537	-1.9139	-3.76826	0.026087	1.5836	802.56	15.8378	0.00740723	negative	2.77627e+08	3.36796e+08	3.10864e+08	1.1205e+08	2.41354e+07	8.68256e+07
HRT_HRC	1214	PC(18:0_18:2)+HCOO	PC	0.33514	-1.5771	-2.98369	0.026457	1.5775	830.592	16.568	0.00506888	negative	8.23693e+08	8.82716e+08	9.12196e+08	2.88038e+08	1.06263e+08	3.61653e+08
HRT_HRC	1239	PC(19:1_18:3)+HCOO	PC	0.42891	-1.2213	-2.33157	0.026863	1.5708	840.576	16.0558	0.00466802	negative	4.42536e+07	4.68316e+07	4.68831e+07	2.76032e+07	8.65544e+06	1.67453e+07
HRT_HRC	1850	PE(18:1p_19:1)+H	PE	2.7706	1.4702	2.7706	0.02726	1.5645	742.575	17.4324	0.00742772	positive	3.34773e+08	1.26923e+08	2.57915e+08	8.15629e+08	5.08797e+08	2.98934e+08
HRT_HRC	1237	PC(19:1_18:2)+HCOO	PC	0.34377	-1.5405	-2.90895	0.027302	1.5638	842.592	16.4377	0.0289777	negative	4.67444e+07	5.35067e+07	4.96859e+07	2.01477e+07	6.42778e+06	1.90319e+07
HRT_HRC	1432	Cer(d20:2_18:0)+H	Cer	5.3623	2.4229	5.36248	0.02762	1.5588	592.566	16.7601	0.019508	positive	3.84626e+06	1.03249e+07	1.95237e+07	8.36974e+07	2.28424e+07	4.9842e+07
HRT_HRC	1654	PC(36:3)+H	PC	0.2943	-1.7646	-3.3978	0.027783	1.5562	784.585	16.0941	0.0293414	positive	7.13892e+09	7.99936e+09	9.09545e+09	2.67886e+09	7.03853e+08	2.84449e+09
HRT_HRC	1862	PE(38:5e)+H	PE	2.5428	1.3464	2.54277	0.02858	1.5439	752.559	16.7646	0.0313207	positive	7.86292e+06	4.58575e+06	1.8313e+07	3.15323e+07	1.42893e+07	1.6272e+07
HRT_HRC	1825	PE(18:1e_18:1)+Na	PE	2.2136	1.1464	2.21361	0.028724	1.5418	752.556	17.5328	0.0238604	positive	2.48887e+07	2.26929e+07	1.97277e+07	4.74984e+07	4.54035e+07	3.13713e+07
HRT_HRC	1217	PC(18:1_18:2)-CH3	PC	0.3126	-1.6776	-3.19895	0.028922	1.5388	768.555	16.1076	0.0313559	negative	1.06779e+07	1.06109e+07	9.74342e+06	2.27329e+06	1.34807e+06	4.50835e+06
HRT_HRC	1602	PC(30:3)+H	PC	0.24593	-2.0237	-4.06625	0.029108	1.536	700.491	13.9178	0.00561873	positive	2.52056e+08	1.62173e+08	3.8173e+08	1.17951e+08	1.49405e+07	4.16025e+07
HRT_HRC	1817	PE(16:0p_19:1)+H	PE	2.5095	1.3274	2.5095	0.029748	1.5265	716.559	17.2744	0.0224624	positive	9.83361e+08	5.0895e+08	4.39647e+08	1.86641e+09	8.73359e+08	1.41797e+09
HRT_HRC	1463	DG(18:1_14:0)+NH4	DG	2.7828	1.4765	2.78273	0.030191	1.5201	584.525	16.5311	0.0233495	positive	8.34134e+07	2.30969e+07	8.73092e+07	1.96088e+08	1.26581e+08	9.81417e+07
HRT_HRC	1186	PC(14:0_18:3)+HCOO	PC	0.23608	-2.0826	-4.2357	0.030275	1.5189	772.513	14.633	0.00697944	negative	3.40583e+08	4.57921e+08	3.96119e+08	1.02548e+08	2.47906e+07	1.23976e+08
HRT_HRC	1646	PC(35:4)+H	PC	0.20376	-2.2951	-4.90788	0.030398	1.5172	768.554	15.2754	0.0454552	positive	3.52884e+08	3.15942e+08	4.07343e+08	1.55308e+08	1.35116e+07	4.11296e+07
HRT_HRC	1236	PC(19:1_18:1)+HCOO	PC	0.37961	-1.3974	-2.63426	0.03063	1.5139	844.607	16.8753	0.0315965	negative	4.72913e+07	5.03706e+07	5.17258e+07	2.1577e+07	7.05312e+06	2.09932e+07
HRT_HRC	1240	PC(18:0_20:1)+HCOO	PC	0.35193	-1.5066	-2.8414	0.031081	1.5075	860.639	17.6281	0.0348872	negative	3.16346e+07	4.19818e+07	3.522e+07	1.4462e+07	5.28433e+06	1.42691e+07
HRT_HRC	1394	PI(18:3_18:3)-H	PI	0.20319	-2.2991	-4.92151	0.031356	1.5037	853.487	13.873	0.0126328	negative	1.38966e+07	1.31483e+07	1.6282e+07	818207	3.31984e+06	2.41331e+06
HRT_HRC	1216	PC(18:1_18:2)+HCOO	PC	0.34342	-1.542	-2.91198	0.03161	1.5002	828.576	16.1055	0.0295111	negative	1.23051e+09	1.43685e+09	1.27583e+09	4.72918e+08	1.69857e+08	5.44097e+08
HRT_HRC	1906	PI(18:0_18:3)+H	PI	0.44573	-1.1657	-2.24342	0.031922	1.4959	861.549	15.1932	0.0236167	positive	2.9369e+07	1.31447e+07	3.49148e+07	8.26666e+06	6.52223e+06	1.17482e+07
HRT_HRC	1302	PC(26:0_18:3)+HCOO	PC	0.35075	-1.5115	-2.85106	0.031998	1.4949	940.701	18.7992	0.00644244	negative	2.41397e+07	3.42475e+07	3.21702e+07	9.97183e+06	4.56501e+06	1.29343e+07
HRT_HRC	1331	PE(18:2_18:2)-H	PE	0.45742	-1.1284	-2.18616	0.032315	1.4906	738.508	15.6601	0.00637297	negative	2.03515e+08	2.11701e+08	2.01667e+08	1.04829e+08	4.34374e+07	9.76126e+07
HRT_HRC	1827	PE(18:0p_18:2)+H	PE	4.0637	2.0228	4.06372	0.032618	1.4865	728.559	17.0994	0.0125298	positive	2.51004e+08	2.38835e+08	3.43971e+08	6.31072e+08	4.8764e+08	1.58866e+09
HRT_HRC	1280	PC(18:4_22:5)+HCOO	PC	0.26379	-1.9225	-3.79079	0.033549	1.4743	872.545	15.0798	0.0122379	negative	8.66403e+08	9.1197e+08	4.63999e+08	2.83435e+08	8.80623e+07	1.79031e+08
HRT_HRC	1273	PC(18:0_22:6)+HCOO	PC	0.47187	-1.0835	-2.11917	0.034297	1.4647	878.592	16.5141	0.0181732	negative	2.54957e+08	2.09896e+08	2.88012e+08	1.20606e+08	4.72134e+07	1.31496e+08
HRT_HRC	1199	PC(16:0_18:3)+HCOO	PC	0.31476	-1.6677	-3.17708	0.034575	1.4612	800.545	15.393	0.00388482	negative	6.3965e+08	7.31496e+08	6.32851e+08	2.38743e+08	6.79989e+07	2.53461e+08
HRT_HRC	2308	TG(20:0_18:1_22:5)+NH4	TG	12.542	3.6487	12.542	0.034625	1.4606	980.864	21.7898	0.0315682	positive	3.98905e+06	231152	1.1277e+07	6.83081e+07	3.42158e+07	3.93803e+07
HRT_HRC	1905	PI(18:0_18:3)+NH4	PI	0.39463	-1.3414	-2.53397	0.035247	1.4529	878.575	15.1926	0.0212568	positive	9.8303e+07	4.69753e+07	1.03391e+08	1.84156e+07	1.90208e+07	3.74492e+07
HRT_HRC	1459	DG(12:0_18:2)+NH4	DG	0.29914	-1.7411	-3.3429	0.036631	1.4361	554.478	15.2909	0.0173941	positive	1.84215e+07	1.63544e+07	1.90618e+07	1.10179e+07	2.3453e+06	1.8155e+06
HRT_HRC	1180	PC(18:1_13:0)+HCOO	PC	0.43537	-1.1997	-2.29692	0.039006	1.4089	762.529	15.19	0.0144043	negative	7.79639e+06	9.22557e+06	8.4508e+06	4.08792e+06	1.63629e+06	3.99722e+06
HRT_HRC	1270	PC(18:0_22:5)+HCOO	PC	0.34367	-1.5409	-2.90976	0.039201	1.4067	880.607	16.9411	0.00580409	negative	1.91955e+08	2.16502e+08	2.38834e+08	8.80293e+07	2.23259e+07	8.54235e+07
HRT_HRC	1267	PC(22:0_18:3)+HCOO	PC	0.26198	-1.9325	-3.81716	0.039269	1.406	884.639	17.5542	0.00716641	negative	1.40962e+07	1.21409e+07	7.20991e+06	2.14779e+06	1.21806e+06	4.1388e+06
HRT_HRC	1193	PC(15:0_18:3)+HCOO	PC	0.36525	-1.4531	-2.73796	0.039948	1.3985	786.529	14.9424	0.0262497	negative	1.91699e+07	1.94468e+07	1.62117e+07	7.86099e+06	2.40527e+06	7.53384e+06
HRT_HRC	1893	PI(16:0_18:2)+H	PI	0.20635	-2.2768	-4.84602	0.041494	1.382	835.533	14.8866	0.0140645	positive	6.93658e+06	2.76495e+06	6.38273e+06	265307	1.06219e+06	1.03091e+06
HRT_HRC	1744	PC(40:8)+H	PC	0.19492	-2.359	-5.13015	0.041634	1.3806	830.569	15.2786	0.00693993	positive	1.27869e+09	1.2308e+09	1.41629e+09	6.41523e+08	3.62551e+07	8.89608e+07
HRT_HRC	2059	TG(14:0_18:3_18:3)+Na	TG	2.2231	1.1525	2.22299	0.043691	1.3596	845.663	19.7014	0.00953781	positive	1.49469e+07	6.34373e+06	2.14052e+07	2.1672e+07	2.14963e+07	2.79089e+07
HRT_HRC	2212	TG(18:3_18:2_20:3)+NH4	TG	3.659	1.8714	3.65887	0.045651	1.3405	920.77	20.4166	0.0123653	positive	6.26276e+07	1.41269e+07	1.37845e+08	2.84035e+08	1.50335e+08	1.56934e+08
HRT_HRC	2349	TG(26:0_18:3_18:3)+NH4	TG	5.1674	2.3695	5.16762	0.046152	1.3358	1008.9	22.1174	0.0073396	positive	2.41515e+06	0	1.00153e+07	2.3124e+07	1.25183e+07	1.29787e+07
HRT_HRC	1172	PA(16:0e_18:1)-H	PA	0.16278	-2.619	-6.14324	0.046364	1.3338	659.502	16.0822	0.0316105	negative	6.02923e+06	7.00535e+06	9.57127e+06	184516	1.59057e+06	877636
HRT_HRC	1415	PS(18:1_22:5)-H	PS	3.7436	1.9044	3.74353	0.047098	1.327	834.529	15.5228	0.0445125	negative	5.13705e+06	5.27541e+06	5.29243e+06	8.59176e+06	2.07386e+07	1.62587e+07
HRT_HRC	1191	PC(19:1_14:0)+HCOO	PC	0.39763	-1.3305	-2.5149	0.047161	1.3264	790.56	15.9344	0.0120574	negative	1.15447e+07	1.22409e+07	1.22161e+07	6.30967e+06	1.5843e+06	4.91685e+06
HRT_HRC	1813	PE(18:4_16:0)+H	PE	0.2744	-1.8657	-3.64445	0.048108	1.3178	712.491	15.1609	0.0182201	positive	6.49674e+06	3.47102e+06	8.37231e+06	3.71316e+06	447289	487695
