# Supplementary material for: Drug-Induced Lipid Remodeling in Leishmania Parasites
Source: Microorganisms. 2021 Apr 9;9(4):790. doi: 10.3390/microorganisms9040790 (PMC8068835; doi:10.3390/microorganisms9040790)
Supplement: Supplementary file 1 [file microorganisms-09-00790-s001.zip › Supplementary files/Supplementary_fileS6.xlsx]

## Sheet: Sheet1
Comparison	ID	p[1]	p(corr)[1]	LipidIon	CalcMz	RT_avg
HRCvsWTC	3127	17.34	0.94751	SPH(d19:0)+H	316.321	9.60634
HRCvsWTC	3050	16.449	0.97555	PE(18:0p_22:6)+H	776.559	17.0343
HRCvsWTC	3128	16.119	0.88733	SPH(d19:0)+H	316.321	9.70571
HRCvsWTC	2673	15.927	0.96977	DG(18:0_14:0)+NH4	586.541	17.0364
HRCvsWTC	2963	15.408	0.95108	PE(14:0p_18:2)+H	672.496	15.6491
HRCvsWTC	3125	14.793	0.97258	SPH(d17:0)+H	288.29	8.13956
HRCvsWTC	2708	14.611	0.95917	DG(18:1_18:2)+H	619.53	16.9784
HRCvsWTC	2709	14.579	0.95858	DG(18:1_18:2)+Na	641.512	16.9783
HRCvsWTC	3446	14.415	0.82305	TG(18:3e_17:0_22:5)+NH4	920.807	21.2494
HRCvsWTC	3129	14.288	0.996	SPH(d20:0)+H	330.337	10.4365
HRCvsWTC	2707	13.507	0.95521	DG(18:1_18:2)+NH4	636.556	16.9774
HRCvsWTC	3311	13.506	0.88687	TG(20:3e_14:0_18:3)+NH4	854.76	20.8913
HRCvsWTC	2887	13.276	0.91959	PC(36:5e)+H	766.575	15.5808
HRCvsWTC	3003	13.24	0.95581	PE(20:3e_16:1)+H	726.543	16.0884
HRCvsWTC	2706	13.206	0.70208	DG(18:1_18:1)+NH4	638.572	17.9993
HRCvsWTC	3009	13.047	0.89313	PE(18:2p_18:3)+H	722.512	15.6616
HRCvsWTC	2716	13.034	0.76306	DG(18:3_18:3)+NH4	630.509	15.6085
HRCvsWTC	3028	12.956	0.94597	PE(37:4e)+Na	762.541	16.9799
HRCvsWTC	3113	12.911	0.80996	SM(d36:2D9)+Na	760.629	15.6496
HRCvsWTC	3480	12.9	0.74366	TG(58:8e)+NH4	934.822	21.6693
HRCvsWTC	3334	12.499	0.84038	TG(18:2_13:0_22:6)+NH4	878.723	19.9333
HRCvsWTC	3027	12.455	0.92115	PE(18:2p_19:1)+H	740.559	16.988
HRCvsWTC	3029	12.448	0.92098	PE(37:4e)+H	740.559	16.9879
HRCvsWTC	3442	12.377	0.76422	TG(16:0e_19:1_22:6)+NH4	922.822	21.516
HRCvsWTC	3493	12.216	0.72113	TG(18:0e_19:1_22:6)+NH4	950.854	21.8851
HRCvsWTC	3101	12.133	0.98656	PS(18:1_22:5)+H	836.544	15.5409
HRCvsWTC	2532	11.891	0.98089	PE(14:1e_18:1)-H	672.497	16.1414
HRCvsWTC	2655	11.726	0.79454	ChE(18:1D7)+NH4	675.678	21.1647
HRCvsWTC	2598	11.722	0.95418	PI(18:0e_17:1)-H	835.571	15.8991
HRCvsWTC	2557	11.584	0.95423	PE(18:3e_18:3)-H	720.497	15.6512
HRCvsWTC	2779	11.583	0.98849	LPC(19:0)+Na	560.369	11.4149
HRCvsWTC	2994	11.57	0.79595	PE(18:0p_18:2)+H	728.559	18.0897
HRCvsWTC	2654	11.546	0.79634	ChE(18:1)+NH4	668.634	21.1769
HRCvsWTC	3492	11.49	0.71701	TG(19:0_18:1_22:6)+NH4	964.833	21.4559
HRCvsWTC	3384	11.434	0.50531	TG(18:3e_18:1_19:1)+NH4	898.822	21.618
HRCvsWTC	3015	11.425	0.91119	PE(18:0e_19:1)+Na	768.588	17.8285
HRCvsWTC	2911	11.414	0.99753	PC(38:7e)+H	790.575	16.2548
HRCvsWTC	2979	11.369	0.93894	PE(16:0e_19:1)+H	718.575	17.1722
HRCvsWTC	2720	11.288	0.96515	DG(19:0_18:1)+NH4	654.603	18.2009
HRCvsWTC	3240	11.28	0.9813	TG(18:0_13:0_18:3)+Na	837.694	20.3924
HRCvsWTC	3490	11.152	0.6435	TG(19:0_18:1_22:5)+NH4	966.848	21.6926
HRCvsWTC	3112	11.113	0.87061	SM(d36:2D9)+H	738.647	15.6412
HRCvsWTC	3288	11.093	0.84011	TG(18:4_15:0_18:3)+NH4	852.708	19.6895
HRCvsWTC	3114	11.088	0.87174	SM(d36:2D9)+H	738.647	15.6408
HRCvsWTC	3439	11.049	0.66614	TG(16:0e_19:1_22:5)+NH4	924.838	21.7691
HRCvsWTC	3279	10.976	0.79793	TG(19:1_14:0_18:2)+NH4	860.77	20.9065
HRCvsWTC	3380	10.964	0.89899	TG(19:0_18:1_18:3)+Na	919.773	21.3124
HRCvsWTC	2584	10.936	0.9926	PE(18:1e_22:6)-H	774.544	17.0375
HRCvsWTC	3052	10.933	0.8961	PE(18:2_22:6)+H	788.522	15.5723
HRCvsWTC	3423	10.776	0.68655	TG(16:0e_18:2_22:6)+NH4	906.791	21.0853
HRCvsWTC	3322	10.764	0.69433	TG(18:2e_17:0_18:1)+NH4	874.822	21.6394
HRCvsWTC	3108	10.744	0.85537	SM(d32:1)+H	675.544	14.6522
HRCvsWTC	3328	10.719	0.73792	TG(18:2e_17:1_18:1)+NH4	872.807	21.3815
HRCvsWTC	2721	10.703	0.9708	DG(19:0_18:1)+Na	659.558	18.2047
HRCvsWTC	2780	10.702	0.98992	LPC(19:0)+H	538.387	11.4145
HRCvsWTC	3497	10.69	0.71704	TG(19:0_18:3_22:6)+NH4	960.801	20.9403
HRCvsWTC	3408	10.653	0.61171	TG(20:3e_18:1_18:1)+NH4	912.838	21.8372
HRCvsWTC	2962	10.612	0.90659	PE(14:0p_18:1)+H	674.512	16.1582
HRCvsWTC	2961	10.593	0.88252	PE(14:0e_18:1)+H	676.528	16.1321
HRCvsWTC	2724	10.486	0.96512	DG(19:0_18:3)+NH4	650.572	17.3598
HRCvsWTC	3385	10.479	0.76906	TG(19:1_18:2_18:3)+NH4	910.786	20.8014
HRCvsWTC	3482	10.473	0.6736	TG(18:0e_18:3_22:6)+NH4	932.807	21.2192
HRCvsWTC	2662	10.473	0.80033	ChE(22:6)+NH4	714.618	20.5166
HRCvsWTC	3381	10.404	0.63599	TG(16:0e_19:1_20:3)+NH4	900.838	21.7427
HRCvsWTC	3473	10.363	0.76086	TG(18:0e_18:1_22:6)+Na	941.793	21.7359
HRCvsWTC	3087	10.363	0.93489	PI(36:3e)+H	847.569	15.5682
HRCvsWTC	3478	10.323	0.65118	TG(18:0e_18:2_22:6)+NH4	934.822	21.4741
HRCvsWTC	3116	10.249	0.963	SM(d40:1)+H	787.669	17.6052
HRCvsWTC	3441	10.2	0.70039	TG(17:0_18:1_22:6)+NH4	936.801	21.0813
HRCvsWTC	2657	10.13	0.82227	ChE(18:3)+NH4	664.603	20.4946
HRCvsWTC	3239	10.115	0.82241	TG(18:0_13:0_18:3)+NH4	832.739	20.3891
HRCvsWTC	3494	10.059	0.68132	TG(19:1_18:1_22:6)+NH4	962.817	21.2153
HRCvsWTC	3443	10.044	0.71502	TG(18:1_17:1_22:6)+NH4	934.786	20.8142
HRCvsWTC	3337	10.021	0.81471	TG(18:0_18:0_18:0)+NH4	908.864	22.1689
HRCvsWTC	3437	9.9922	0.61201	TG(17:0_18:1_22:5)+NH4	938.817	21.335
HRCvsWTC	3379	9.9558	0.67742	TG(19:0_18:1_18:3)+NH4	914.817	21.3098
HRCvsWTC	3425	9.9149	0.66134	TG(20:2e_18:3_18:3)+NH4	906.791	21.2984
HRCvsWTC	3088	9.8773	0.93925	PI(36:3e)+NH4	864.596	15.5701
HRCvsWTC	3421	9.8673	0.73249	TG(18:1_18:3_20:4)+NH4	920.77	20.6247
HRCvsWTC	2656	9.8576	0.73936	ChE(18:2)+NH4	666.618	20.8278
HRCvsWTC	2388	9.8365	0.96089	LPC(17:0)+HCOO	554.346	10.3998
HRCvsWTC	2734	9.8047	0.86385	DG(18:3_20:4)+NH4	656.525	16.0418
HRCvsWTC	2763	9.7951	0.93882	LPC(17:0)+H	510.355	10.0754
HRCvsWTC	2659	9.757	0.81011	ChE(20:4)+NH4	690.618	20.6449
HRCvsWTC	3382	9.7553	0.67567	TG(19:0_18:2_18:3)+NH4	912.801	21.0617
HRCvsWTC	2972	9.6724	0.85644	PE(16:2e_17:1)+H	686.512	16.0272
HRCvsWTC	2462	9.6653	0.92604	PC(16:1e_18:3)+HCOO	784.55	15.8739
HRCvsWTC	3243	9.6474	0.72738	TG(18:3_13:0_18:2)+NH4	828.708	19.7345
HRCvsWTC	3244	9.6343	0.75669	TG(18:3_13:0_18:3)+NH4	826.692	19.4093
HRCvsWTC	2616	9.6074	0.94119	PI(19:0_18:3)-H	873.55	15.4567
HRCvsWTC	2430	9.5593	0.85298	LPE(17:0)-H	466.294	10.4755
HRCvsWTC	3447	9.5036	0.71481	TG(17:0_18:3_22:6)+NH4	932.77	20.531
HRCvsWTC	2932	9.4958	0.49765	PC(18:4_22:5)+Na	850.536	15.0728
HRCvsWTC	2479	9.495	0.95882	PC(18:1e_18:3)+HCOO	812.581	16.6029
HRCvsWTC	3119	9.4347	0.91929	SM(d42:2)+H	813.684	17.664
HRCvsWTC	3377	9.4312	0.63073	TG(19:1_18:1_18:1)+NH4	916.833	21.5758
HRCvsWTC	2993	9.409	0.88083	PE(18:0p_18:2)+H	728.559	17.0951
HRCvsWTC	2555	9.1896	0.95405	PE(18:3e_18:2)-H	722.513	16.1086
HRCvsWTC	3321	9.1779	0.66879	TG(19:1_16:1_18:1)+NH4	888.801	21.2042
HRCvsWTC	3017	9.162	0.8845	PE(18:0e_19:1)+H	746.606	17.9485
HRCvsWTC	3126	8.937	0.83142	SPH(d18:0)+H	302.305	8.99591
HRCvsWTC	3435	8.8999	0.57437	TG(19:0_18:1_20:2)+NH4	944.864	21.9336
HRCvsWTC	3332	8.8919	0.67746	TG(18:3_17:1_18:2)+NH4	882.755	20.367
HRCvsWTC	3273	8.8875	0.67975	TG(19:0_14:0_18:1)+NH4	864.801	21.3488
HRCvsWTC	2829	8.8872	0.8064	MG(22:6)+H	403.284	10.2433
HRCvsWTC	2828	8.7977	0.80447	MG(22:5)+NH4	422.326	10.9534
HRCvsWTC	2882	8.7188	0.93537	PC(36:4e)+H	768.59	16.605
HRCvsWTC	3325	8.6691	0.63542	TG(17:0_18:1_18:3)+NH4	886.786	20.9416
HRCvsWTC	2968	8.6489	0.90239	PE(16:0p_17:1)+H	688.528	16.577
HRCvsWTC	2693	8.6188	0.92795	DG(17:0_18:1)+NH4	626.572	17.578
HRCvsWTC	2813	8.5904	0.69105	LPC(28:0)+H	664.528	15.6686
HRCvsWTC	3540	8.5579	0.57333	TG(22:5_18:2_22:6)+NH4	994.786	20.6279
HRCvsWTC	2722	8.5331	0.87751	DG(19:1_18:1)+NH4	652.587	17.7874
HRCvsWTC	3110	8.5134	0.81232	SM(d36:1)+H	731.606	16.1424
HRCvsWTC	2606	8.474	0.97765	PI(18:0e_18:2)-H	847.571	15.8655
HRCvsWTC	2627	8.4589	0.96204	PS(18:2_22:6)-H	830.498	14.7094
HRCvsWTC	2526	8.4372	0.92577	PC(22:5_22:5)+HCOO	926.592	16.3175
HRCvsWTC	3284	8.4369	0.64413	TG(15:0_18:2_18:3)+NH4	856.739	20.2131
HRCvsWTC	2641	8.4269	0.73697	Cer(d18:0_19:0+O)+H	598.577	16.3777
HRCvsWTC	2830	8.3785	0.80164	MG(22:6)+NH4	420.311	10.2443
HRCvsWTC	3372	8.3679	0.54583	TG(18:0_18:1_19:0)+NH4	920.864	22.0661
HRCvsWTC	3570	8.3546	0.51706	TG(22:4_22:5_22:6)+NH4	1046.82	20.9092
HRCvsWTC	3241	8.3507	0.67692	TG(18:1_13:0_18:3)+NH4	830.723	20.0727
HRCvsWTC	2561	8.3484	0.86704	PE(19:0_18:2)-H	756.555	16.9114
HRCvsWTC	3474	8.3432	0.53655	TG(18:0e_18:1_22:6)+NH4	936.838	21.7371
HRCvsWTC	2978	8.339	0.71132	PE(16:0e_19:1)+Na	740.556	17.1788
HRCvsWTC	3364	8.2586	0.72384	TG(18:1_18:2_18:3)+NH4	896.77	20.9007
HRCvsWTC	3389	8.2539	0.53538	TG(15:0_18:3_22:6)+NH4	904.739	20.1076
HRCvsWTC	3470	8.2314	0.48993	TG(18:0e_18:1_22:5)+NH4	938.854	21.9749
HRCvsWTC	3330	8.2074	0.62105	TG(17:0_18:2_18:3)+NH4	884.77	20.6653
HRCvsWTC	3317	8.1916	0.56755	TG(18:0_17:0_18:1)+NH4	892.833	21.7075
HRCvsWTC	3281	8.1718	0.6924	TG(19:1_14:0_18:3)+NH4	858.755	20.5116
HRCvsWTC	3064	8.067	0.88453	PG(22:5_22:6)+NH4	886.559	15.0156
HRCvsWTC	2537	8.0106	0.96281	PE(16:1e_17:1)-H	686.513	16.5761
HRCvsWTC	3183	7.9924	0.60875	TG(14:0_13:0_18:2)+NH4	778.692	19.7746
HRCvsWTC	3016	7.9799	0.87135	PE(18:0e_19:1)+H	746.606	17.8238
HRCvsWTC	3453	7.9798	0.86178	TG(18:1_18:3_22:6)+Na	949.726	20.4596
HRCvsWTC	2765	7.9245	0.94673	LPC(17:0)+Na	532.337	10.4027
HRCvsWTC	3418	7.9183	0.57721	TG(16:0e_18:1_22:6)+NH4	908.807	21.3511
HRCvsWTC	3538	7.9067	0.60255	TG(18:1_22:5_22:6)+NH4	996.801	20.9077
HRCvsWTC	3144	7.8953	0.6275	TG(12:0_12:0_14:0)+NH4	684.614	18.8476
HRCvsWTC	3277	7.8823	0.62124	TG(15:0_18:1_18:2)+NH4	860.77	20.805
HRCvsWTC	3121	7.8802	0.85708	SPH(d16:0)+H	274.274	7.51749
HRCvsWTC	3179	7.8157	0.79894	TG(15:0_14:0_16:0)+NH4	782.723	20.4374
HRCvsWTC	2541	7.7191	0.90917	PE(16:0e_19:1)-H	716.56	17.1692
HRCvsWTC	3352	7.7167	0.87097	TG(18:0_18:1_18:3)+Na	905.757	21.1524
HRCvsWTC	3416	7.7152	0.58011	TG(16:0_18:1_22:6)+NH4	922.786	20.9145
HRCvsWTC	3204	7.7094	0.76114	TG(16:0_13:0_18:1)+NH4	808.739	20.5601
HRCvsWTC	3275	7.6697	0.65247	TG(19:1_14:0_18:1)+NH4	862.786	21.0833
HRCvsWTC	3216	7.6492	0.62354	TG(15:0_18:1D7_15:0)+NH4	829.798	20.782
HRCvsWTC	3185	7.6253	0.67005	TG(14:0_13:0_18:3)+NH4	776.676	19.4346
HRCvsWTC	2747	7.5676	0.86495	DG(18:3_22:5)+NH4	682.541	16.4115
HRCvsWTC	2401	7.5529	0.77242	LPC(19:0)+HCOO	582.378	11.6851
HRCvsWTC	3319	7.5519	0.56813	TG(18:0_17:1_18:1)+NH4	890.817	21.4665
HRCvsWTC	3135	7.5417	0.98458	TG(8:0_8:0_8:0)+NH4	488.395	13.7421
HRCvsWTC	2544	7.4823	0.88461	PE(17:0_18:3)-H	726.508	15.7627
HRCvsWTC	3024	7.4681	0.56961	PE(19:1_18:2)+H	756.554	16.5052
HRCvsWTC	3136	7.424	0.91079	TG(8:0_8:0_10:0)+NH4	516.426	14.5424
HRCvsWTC	3374	7.4101	0.47842	TG(19:1_18:0_18:1)+NH4	918.848	21.8188
HRCvsWTC	2858	7.4092	0.73642	PC(16:1e_18:3)+H	740.559	15.8762
HRCvsWTC	3475	7.4052	0.76949	TG(18:1_18:1_22:6)+Na	953.757	21.0268
HRCvsWTC	2781	7.3921	0.9637	LPC(19:0)+H	538.387	11.6864
HRCvsWTC	3558	7.3836	0.55564	TG(20:3_22:5_22:5)+NH4	1022.82	20.8837
HRCvsWTC	3150	7.3815	0.75078	TG(18:1_10:1_11:1)+NH4	692.582	18.0136
HRCvsWTC	2973	7.3242	0.72975	PE(16:0p_18:1)+H	702.543	16.8607
HRCvsWTC	2745	7.2591	0.71682	DG(18:1_22:5)+NH4	686.572	17.3207
HRCvsWTC	2764	7.2487	0.96962	LPC(17:0)+H	510.355	10.4035
HRCvsWTC	3019	7.2395	0.88007	PE(19:0_18:2)+H	758.569	16.9011
HRCvsWTC	2571	7.2154	0.75963	PE(18:0e_20:4)-H	752.56	17.1985
HRCvsWTC	2386	7.2149	0.8261	LPC(17:0)+HCOO	554.346	10.0786
HRCvsWTC	2987	7.2143	0.84032	PE(18:0e_18:1)+Na	754.572	17.5494
HRCvsWTC	3355	7.2014	0.51562	TG(18:0e_18:1_18:3)+NH4	886.822	21.6124
HRCvsWTC	3236	7.1405	0.69195	TG(18:1_13:0_18:1)+NH4	834.755	20.6947
HRCvsWTC	3233	7.1312	0.61328	TG(18:0_13:0_18:1)+NH4	836.77	20.977
HRCvsWTC	3541	7.1304	0.58222	TG(18:3_22:5_22:6)+NH4	992.77	20.3339
HRCvsWTC	3515	7.1216	0.39465	TG(24:0_18:2_18:3)+NH4	982.88	22.0111
HRCvsWTC	2762	7.0831	0.9531	LPC(16:1e)+H	480.345	10.3738
HRCvsWTC	2601	7.0766	0.8662	PI(18:0_18:1)-H	863.566	15.9402
HRCvsWTC	2591	7.0688	0.95715	PG(22:5_22:5)-H	869.534	15.4104
HRCvsWTC	2564	7.059	0.87473	PE(19:1_18:2)-H	754.539	16.5093
HRCvsWTC	2881	7.0396	0.76049	PC(36:4e)+H	768.59	16.0502
HRCvsWTC	3468	7.0308	0.49332	TG(18:0_18:1_22:5)+NH4	952.833	21.5442
HRCvsWTC	2431	7.0294	0.9588	LPE(17:1)-H	464.278	9.33517
HRCvsWTC	3454	7.0292	0.79514	TG(18:3_18:2_22:6)+Na	947.71	20.1557
HRCvsWTC	3039	6.921	0.53987	PE(18:0p_20:4)+H	752.559	16.8971
HRCvsWTC	3286	6.9177	0.52825	TG(15:0_18:3_18:3)+NH4	854.723	19.9041
HRCvsWTC	2815	6.898	0.53694	LPC(28:1)+H	662.512	15.0155
HRCvsWTC	3452	6.8801	0.57813	TG(18:1_18:3_22:6)+NH4	944.77	20.4612
HRCvsWTC	2865	6.8546	0.68353	PC(35:2e)+H	758.606	17.2043
HRCvsWTC	3362	6.7958	0.84805	TG(18:1_18:2_18:3)+Na	901.726	20.6018
HRCvsWTC	2794	6.7886	0.83277	LPC(20:5)+H	542.324	8.38442
HRCvsWTC	2629	6.7761	0.98075	PS(22:5_22:5)-H	882.529	15.4524
HRCvsWTC	2998	6.7691	0.64793	PE(18:1e_18:2)+Na	750.541	17.1044
HRCvsWTC	3476	6.7635	0.51079	TG(18:1_18:1_22:6)+NH4	948.801	21.0271
HRCvsWTC	3363	6.6452	0.56209	TG(18:1_18:2_18:3)+NH4	896.77	20.5989
HRCvsWTC	3356	6.5812	0.90017	TG(18:1_18:2_18:2)+Na	903.741	20.8699
HRCvsWTC	3035	6.5589	0.60246	PE(20:1p_18:1)+H	756.59	17.7646
HRCvsWTC	2671	6.5228	0.49487	DG(18:1_13:0)+NH4	570.509	16.1048
HRCvsWTC	2593	6.5223	0.85114	PG(22:5_22:6)-H	867.518	14.9936
HRCvsWTC	3056	6.5106	0.64679	PG(22:5_18:2)+NH4	838.559	15.0355
HRCvsWTC	2686	6.5042	0.92239	DG(18:0_16:0)+NH4	614.572	17.7353
HRCvsWTC	3553	6.5009	0.42551	TG(18:1_22:4_22:4)+NH4	1002.85	21.4421
HRCvsWTC	3359	6.4925	0.48389	TG(18:0e_18:1_18:4)+NH4	884.807	21.3962
HRCvsWTC	3471	6.48	0.65679	TG(18:0_18:1_22:6)+Na	955.773	21.3013
HRCvsWTC	2634	6.4739	0.87785	SM(d36:2D9)+HCOO	782.638	15.6391
HRCvsWTC	3456	6.4605	0.66802	TG(18:3_18:3_22:6)+Na	945.694	19.8555
HRCvsWTC	2542	6.4445	0.81276	PE(17:0_18:2)-H	728.524	16.2083
HRCvsWTC	3351	6.3997	0.52235	TG(18:0_18:1_18:3)+NH4	900.801	21.1535
HRCvsWTC	2700	6.3848	0.70458	DG(18:0_18:1)+H	623.561	17.9314
HRCvsWTC	2643	6.382	0.71126	Cer(m18:1_16:1)+H	520.509	14.4698
HRCvsWTC	3465	6.3518	0.39726	TG(18:1_18:3_22:0)+NH4	956.864	21.884
HRCvsWTC	3030	6.3149	0.49307	PE(20:4e_17:1)+H	738.543	16.5193
HRCvsWTC	3434	6.29	0.43601	TG(19:0_18:1_20:1)+NH4	946.88	22.1682
HRCvsWTC	2951	6.2638	0.9293	PC(44:10)+H	882.601	16.319
HRCvsWTC	3365	6.2492	0.46545	TG(18:1e_18:2_18:3)+NH4	882.791	21.0884
HRCvsWTC	2607	6.2415	0.73309	PI(18:1e_18:1)-H	847.571	16.3984
HRCvsWTC	3503	6.2389	0.516	TG(18:3_20:3_22:5)+NH4	970.786	20.5562
HRCvsWTC	3513	6.2318	0.34326	TG(18:1_18:3_24:0)+NH4	984.895	22.2423
HRCvsWTC	3095	6.2139	0.81862	PI(37:1e)+H	865.616	16.7131
HRCvsWTC	3206	6.1968	0.60101	TG(18:1_12:0_17:1)+NH4	806.723	20.2563
HRCvsWTC	2699	6.163	0.72447	DG(18:0_18:1)+NH4	640.587	17.9314
HRCvsWTC	3544	6.1187	0.5083	TG(18:3_22:6_22:6)+NH4	990.755	20.0519
HRCvsWTC	2857	6.1064	0.60324	PC(34:4)+H	754.538	14.982
HRCvsWTC	3072	6.071	0.66246	PI(35:1e)+H	837.585	15.9245
HRCvsWTC	3033	6.0577	0.61378	PE(20:0p_18:1)+H	758.606	18.1621
HRCvsWTC	3203	6.0547	0.67666	TG(15:0_16:0_16:0)+NH4	810.755	20.8582
HRCvsWTC	3181	6.0159	0.66247	TG(18:1_13:0_14:0)+NH4	780.708	20.1282
HRCvsWTC	2545	5.9866	0.92677	PE(16:2e_19:1)-H	712.529	16.6849
HRCvsWTC	3472	5.9731	0.43767	TG(18:0_18:1_22:6)+NH4	950.817	21.301
HRCvsWTC	3349	5.9498	0.47207	TG(18:0_18:1_18:2)+NH4	902.817	21.4178
HRCvsWTC	2803	5.9487	0.86027	LPC(22:6)+H	568.34	9.42087
HRCvsWTC	3520	5.9453	0.40453	TG(20:0_18:1_22:6)+NH4	978.848	21.6579
HRCvsWTC	2984	5.9156	0.77398	PE(16:2e_19:1)+H	714.543	16.6867
HRCvsWTC	3020	5.9109	0.63369	PE(37:2)+Na	780.551	16.8991
HRCvsWTC	3518	5.8855	0.3857	TG(20:0_18:1_22:5)+NH4	980.864	21.901
HRCvsWTC	2856	5.8773	0.86444	PC(34:4)+Na	776.52	14.9799
HRCvsWTC	3455	5.8678	0.50289	TG(18:3_18:2_22:6)+NH4	942.755	20.1568
HRCvsWTC	2461	5.8124	0.4947	PC(18:4_16:0)+HCOO	798.529	14.9698
HRCvsWTC	2937	5.8115	0.7665	PC(41:7)+H	846.601	16.4465
HRCvsWTC	3269	5.8038	0.53141	TG(18:3_14:2_18:3)+NH4	836.676	19.2228
HRCvsWTC	2701	5.7692	0.60674	DG(18:0_18:1)+Na	645.543	17.9472
HRCvsWTC	3395	5.7512	0.49592	TG(18:4_18:3_20:4)+NH4	914.723	19.6623
HRCvsWTC	2589	5.739	0.87677	PG(22:5_18:2)-H	819.518	15.01
HRCvsWTC	3535	5.6815	0.4137	TG(18:0_22:5_22:6)+NH4	998.817	21.0321
HRCvsWTC	3005	5.6378	0.6057	PE(18:1p_18:3)+H	724.528	16.1001
HRCvsWTC	3339	5.6376	0.45312	TG(18:0_18:0_18:1)+Na	911.804	21.9097
HRCvsWTC	2910	5.5998	0.59493	PC(38:7)+H	804.554	15.3957
HRCvsWTC	2726	5.4251	0.7164	DG(20:1_18:1)+NH4	666.603	18.0889
HRCvsWTC	3524	5.3989	0.4114	TG(18:1_20:3_22:5)+NH4	974.817	21.1121
HRCvsWTC	2411	5.3691	0.90753	LPC(20:5)+HCOO	586.315	8.38317
HRCvsWTC	2930	5.2551	0.50575	PC(18:3_22:5)+Na	852.551	15.5173
HRCvsWTC	3105	5.2333	0.55102	PS(22:5_22:5)+H	884.544	15.4734
HRCvsWTC	3040	5.1692	0.51007	PE(38:5e)+H	752.559	16.7751
HRCvsWTC	2527	5.1298	0.84241	PC(22:6_22:6)+HCOO	922.56	15.4607
HRCvsWTC	2822	5.1246	0.85516	MG(18:1)+NH4	374.326	11.2273
HRCvsWTC	2981	5.0548	0.73912	PE(17:0_18:2)+H	730.538	16.2073
HRCvsWTC	3357	4.9603	0.41851	TG(18:1_18:2_18:2)+NH4	898.786	20.867
HRCvsWTC	2988	4.9418	0.60767	PE(18:0p_18:1)+H	730.575	17.5403
HRCvsWTC	2992	4.9418	0.60767	PE(36:2e)+H	730.575	17.5361
HRCvsWTC	2766	4.9136	0.61968	LPC(17:1)+Na	530.322	9.25621
HRCvsWTC	2805	4.8938	0.48067	LPC(22:6)+H	568.34	16.3863
HRCvsWTC	3346	4.8716	0.24744	TG(18:1e_18:0_18:0)+NH4	892.869	22.3621
HRCvsWTC	2664	4.8527	0.48052	DG(10:0_18:1)+NH4	528.462	15.0546
HRCvsWTC	2439	4.8088	0.74167	LPI(18:3)-H	593.273	7.6231
HRCvsWTC	3212	4.764	0.61067	TG(16:0_16:0_16:0)+NH4	824.77	21.0739
HRCvsWTC	2704	4.7548	0.586	DG(18:1_18:1)+NH4	638.572	17.4602
HRCvsWTC	2767	4.7524	0.61077	LPC(17:1)+H	508.34	9.24929
HRCvsWTC	3217	4.732	0.48627	TG(15:0_18:1D7_15:0)+Na	834.754	20.7502
HRCvsWTC	2540	4.6807	0.78359	PE(16:1e_18:3)-H	696.497	15.9457
HRCvsWTC	3022	4.6399	0.69555	PE(18:1p_19:1)+H	742.575	17.425
HRCvsWTC	3026	4.6399	0.69555	PE(37:3e)+H	742.575	17.4298
HRCvsWTC	2804	4.6198	0.66473	LPC(22:6)+Na	590.322	9.41937
HRCvsWTC	3463	4.6189	0.29044	TG(18:1_18:2_22:0)+NH4	958.88	22.118
HRCvsWTC	3151	4.6172	0.56359	TG(18:2_10:1_11:1)+NH4	690.567	17.591
HRCvsWTC	2754	4.6086	0.62949	DG(22:6_22:6)+NH4	730.541	16.2019
HRCvsWTC	2812	4.6077	0.74365	LPC(26:1)+H	634.481	14.0582
HRCvsWTC	3501	4.6041	0.37872	TG(18:1_20:3_22:6)+NH4	972.801	20.8456
HRCvsWTC	3070	4.5654	0.36831	PI(35:1e)+NH4	854.612	15.8574
HRCvsWTC	3457	4.5004	0.38808	TG(18:3_18:3_22:6)+NH4	940.739	19.8568
HRCvsWTC	3208	4.4925	0.39889	TG(16:0_13:0_18:3)+NH4	804.708	19.935
HRCvsWTC	2547	4.4003	0.79583	PE(18:0e_18:1)-H	730.576	17.5534
HRCvsWTC	3387	4.3402	0.43886	TG(19:1_18:3_18:4)+NH4	906.755	20.189
HRCvsWTC	2761	4.294	0.67047	LPC(16:1)+H	494.324	8.49346
HRCvsWTC	2818	4.2874	0.59167	LPE(22:6)+H	526.293	9.26271
HRCvsWTC	3347	4.2861	0.45755	TG(18:0_18:1_18:1)+Na	909.788	21.6725
HRCvsWTC	3307	4.2762	0.37955	TG(16:0_18:2_18:3)+NH4	870.755	20.4488
HRCvsWTC	2697	4.2576	0.61419	DG(18:0_18:0)+NH4	642.603	18.3516
HRCvsWTC	3338	4.2426	0.28606	TG(18:0_18:0_18:1)+NH4	906.848	21.9077
HRCvsWTC	3392	4.1176	0.26922	TG(18:0_18:1_20:0)+Na	939.835	22.2522
HRCvsWTC	2991	4.075	0.57832	PE(36:2e)+Na	752.556	17.5468
HRCvsWTC	2560	4.0736	0.8355	PE(18:0e_19:1)-H	744.591	17.9569
HRCvsWTC	3398	4.0445	0.31376	TG(19:1_18:1_19:0)+Na	937.819	22.017
HRCvsWTC	3069	3.9915	0.17591	PI(35:1e)+H	837.585	15.84
HRCvsWTC	3314	3.9532	0.32357	TG(12:0_18:2_22:6)+NH4	864.708	19.7354
HRCvsWTC	3073	3.9487	0.39402	PI(35:1e)+NH4	854.612	15.9282
HRCvsWTC	2976	3.9064	0.34593	PE(16:1p_18:2)+H	698.512	15.937
HRCvsWTC	3299	3.8911	0.30726	TG(16:0_18:1_18:2)+NH4	874.786	21.0337
HRCvsWTC	2609	3.8805	0.6978	PI(18:0e_18:3)-H	845.555	15.5537
HRCvsWTC	3305	3.8473	0.30389	TG(16:0e_18:1_18:3)+NH4	858.791	21.2208
HRCvsWTC	3083	3.8142	0.43076	PI(36:2e)+NH4	866.612	15.8896
HRCvsWTC	2983	3.6912	0.33815	PE(17:0_18:3)+H	728.522	15.7642
HRCvsWTC	3400	3.6837	0.24793	TG(18:0_18:1_20:2)+NH4	930.848	21.7704
HRCvsWTC	3498	3.6475	0.22692	TG(18:0_18:1_24:0)+NH4	990.942	22.9307
HRCvsWTC	2877	3.6025	0.29587	PC(18:1_18:3)+Na	804.551	15.5872
HRCvsWTC	3247	3.5615	0.44639	TG(18:0_16:0_16:0)+NH4	852.801	21.4674
HRCvsWTC	3403	3.5489	0.25587	TG(18:0_18:1_20:3)+NH4	928.833	21.5025
HRCvsWTC	3031	3.5052	0.3449	PE(20:0_18:1)+H	774.601	17.7497
HRCvsWTC	2999	3.4477	0.37827	PE(18:1p_18:2)+H	726.543	16.5881
HRCvsWTC	3406	3.439	0.25847	TG(18:1_18:1_20:3)+NH4	926.817	21.2437
HRCvsWTC	3293	3.3806	0.21848	TG(18:0e_16:0_18:1)+NH4	864.838	22.0151
HRCvsWTC	3013	3.3638	0.36362	PE(18:4_18:3)+H	734.476	14.4215
HRCvsWTC	2776	3.361	0.81919	LPC(18:3)+H	518.324	8.55482
HRCvsWTC	2615	3.3457	0.71031	PI(18:0e_19:1)-H	863.602	16.7106
HRCvsWTC	3397	3.2946	0.21489	TG(19:1_18:1_19:0)+NH4	932.864	22.0158
HRCvsWTC	3534	3.279	0.23432	TG(18:1_22:4_22:5)+NH4	1000.83	21.286
HRCvsWTC	2774	3.2638	0.77564	LPC(18:3)+H	518.324	8.55695
HRCvsWTC	2985	3.2352	0.40918	PE(35:3e)+Na	736.525	16.7061
HRCvsWTC	2788	3.2197	0.49921	LPC(20:3)+H	546.355	9.94151
HRCvsWTC	3289	3.2104	0.40297	TG(18:0_16:0_18:0)+NH4	880.833	21.8264
HRCvsWTC	2420	3.1722	0.54551	LPC(22:6)-CH3	552.31	9.41212
HRCvsWTC	2802	3.1617	0.58945	LPC(22:6)+H	568.34	9.16572
HRCvsWTC	3000	3.1433	0.57357	PE(18:0p_18:3)+H	726.543	16.6876
HRCvsWTC	2667	3.1194	0.29167	DG(18:1_12:0)+NH4	556.494	15.8047
HRCvsWTC	2946	3.0592	0.26132	PC(42:8)+Na	880.583	16.2019
HRCvsWTC	2389	3.0242	0.59232	LPC(17:1)+HCOO	552.331	9.24679
HRCvsWTC	2915	2.9984	0.41818	PC(39:5)+H	822.601	16.5339
HRCvsWTC	3290	2.9517	0.22925	TG(18:0_16:0_18:1)+NH4	878.817	21.5691
HRCvsWTC	2710	2.9266	0.5401	DG(18:1_18:3)+NH4	634.541	16.5208
HRCvsWTC	3021	2.9149	0.46457	PE(18:1e_19:1)+Na	766.572	17.9463
HRCvsWTC	2931	2.8979	0.32391	PC(40:8)+H	830.569	15.5221
HRCvsWTC	3250	2.8908	0.35638	TG(18:0_14:0_18:1)+Na	855.741	21.1969
HRCvsWTC	3348	2.8638	0.21616	TG(18:0_18:1_18:1)+NH4	904.833	21.6698
HRCvsWTC	3419	2.8539	0.4189	TG(18:3_18:2_20:3)+Na	925.726	20.4065
HRCvsWTC	3061	2.8426	0.33099	PG(22:5_22:5)+NH4	888.575	15.4278
HRCvsWTC	3051	2.8012	0.38031	PE(22:5_18:2)+H	790.538	16.0255
HRCvsWTC	2713	2.7771	0.34348	DG(18:3_18:2)+NH4	632.525	16.0537
HRCvsWTC	3510	2.7355	0.1818	TG(18:1_18:1_24:0)+NH4	988.927	22.7032
HRCvsWTC	3266	2.6972	0.26533	TG(14:0_18:3_18:3)+NH4	840.708	19.7005
HRCvsWTC	3369	2.6921	0.3492	TG(18:3_18:2_18:3)+Na	897.694	19.9781
HRCvsWTC	3366	2.6854	0.33485	TG(18:1_18:3_18:3)+Na	899.71	20.2836
HRCvsWTC	3081	2.6819	0.31765	PI(36:2e)+H	849.585	15.8884
HRCvsWTC	3303	2.589	0.23333	TG(16:0_18:2_18:2)+NH4	872.77	20.7282
HRCvsWTC	3315	2.523	0.2516	TG(12:0_18:3_22:6)+NH4	862.692	19.4199
HRCvsWTC	3309	2.3787	0.20721	TG(14:0_18:3_20:3)+NH4	868.739	20.1481
HRCvsWTC	2585	2.3646	0.39914	PE(18:2_22:6)-H	786.508	15.5725
HRCvsWTC	2892	2.347	0.22239	PC(18:4_18:3)+Na	798.504	14.3633
HRCvsWTC	3018	2.3371	0.30435	PE(18:0p_19:1)+H	744.59	17.9246
HRCvsWTC	2385	2.298	0.37021	LPC(16:1)-CH3	478.294	8.49062
HRCvsWTC	3257	2.2529	0.3088	TG(18:1_14:0_18:2)+Na	851.71	20.6355
HRCvsWTC	3391	2.2114	0.14636	TG(18:0_18:1_20:0)+NH4	934.88	22.2566
HRCvsWTC	3462	2.2074	0.14811	TG(18:1_18:1_22:0)+NH4	960.895	22.3641
HRCvsWTC	3410	2.136	0.16591	TG(18:1_18:1_20:4)+NH4	924.801	20.9767
HRCvsWTC	3249	2.0917	0.17896	TG(18:0_14:0_18:1)+NH4	850.786	21.1924
HRCvsWTC	2753	2.0853	0.27558	DG(22:5_22:6)+NH4	732.556	16.7518
HRCvsWTC	2768	2.0406	0.21116	LPC(18:1)+Na	544.337	9.96875
HRCvsWTC	2821	2.0183	0.38639	MG(18:1)+H	357.3	11.2278
HRCvsWTC	3036	2.0118	0.18263	PE(20:0_18:3)+H	770.569	16.8954
HRCvsWTC	2608	2.0059	0.35358	PI(18:0_18:3)-H	859.534	15.1797
HRCvsWTC	3511	1.9532	0.16783	TG(18:1_18:2_24:0)+NH4	986.911	22.4711
HRCvsWTC	2623	1.951	0.39067	PS(18:1D7_15:0)-H	753.542	15.012
HRCvsWTC	2419	1.9225	0.3155	LPC(22:6)+HCOO	612.331	9.41454
HRCvsWTC	3258	1.9152	0.17232	TG(18:1_14:0_18:2)+NH4	846.755	20.6315
HRCvsWTC	3268	1.8961	0.18215	TG(18:4_14:0_18:3)+NH4	838.692	19.4504
HRCvsWTC	2980	1.8921	0.22457	PE(16:0p_19:1)+H	716.559	17.2573
HRCvsWTC	3253	1.8367	0.14281	TG(18:0e_14:0_18:1)+NH4	836.807	21.671
HRCvsWTC	3450	1.8315	0.12072	TG(18:0_18:1_22:0)+NH4	962.911	22.6045
HRCvsWTC	3313	1.7232	0.15284	TG(16:1_18:3_18:3)+NH4	866.723	19.8967
HRCvsWTC	3367	1.6918	0.15529	TG(18:1_18:3_18:3)+NH4	894.755	20.2905
HRCvsWTC	3370	1.6646	0.15116	TG(18:3_18:2_18:3)+NH4	892.739	19.9764
HRCvsWTC	2982	1.6466	0.17667	PE(16:1e_19:1)+Na	738.541	17.2761
HRCvsWTC	2642	1.5446	0.14762	Cer(m18:1_16:0)+H	522.524	14.7155
HRCvsWTC	3301	1.5319	0.11882	TG(16:1e_18:1_18:1)+NH4	860.807	21.481
HRCvsWTC	3294	1.5276	0.12163	TG(16:0_18:1_18:1)+NH4	876.801	21.3069
HRCvsWTC	3002	1.5086	0.16279	PE(18:2_18:2)+H	740.522	15.6698
HRCvsWTC	2801	1.4915	0.20484	LPC(22:6)+Na	590.322	9.18889
HRCvsWTC	2684	1.4176	0.1422	DG(15:0_18:1D7)+Na	610.54	16.8638
HRCvsWTC	2695	1.3989	0.18821	DG(17:0_18:3)+NH4	622.541	16.6478
HRCvsWTC	2396	1.3863	0.28365	LPC(18:3)-CH3	502.294	8.25522
HRCvsWTC	3459	1.3374	0.13004	TG(18:4_18:3_22:6)+NH4	938.723	19.6284
HRCvsWTC	2773	1.2601	0.21978	LPC(18:3)+H	518.324	8.26514
HRCvsWTC	3170	1.1741	0.16684	TG(16:0_14:0_14:0)+NH4	768.708	20.2376
HRCvsWTC	3042	1.1715	0.16484	PE(16:0p_22:6)+H	748.528	16.3508
HRCvsWTC	2437	1.1601	0.22502	LPE(22:5)-H	526.294	10.0147
HRCvsWTC	2977	1.1505	0.16808	PE(16:1_18:3)+H	712.491	14.9428
HRCvsWTC	2936	1.1125	0.17112	PC(41:3)+H	854.663	17.8513
HRCvsWTC	2566	1.0334	0.29505	PE(18:3e_19:1)-H	738.544	16.994
HRCvsWTC	2800	0.9299	0.18378	LPC(22:4)+H	572.371	10.2903
HRCvsWTC	2748	0.91018	0.073218	DG(18:3_22:6)+NH4	680.525	15.9658
HRCvsWTC	3189	0.86382	0.13082	TG(16:0_14:0_16:0)+NH4	796.739	20.6827
HRCvsWTC	3420	0.8585	0.086789	TG(18:3_18:2_20:3)+NH4	920.77	20.4066
HRCvsWTC	2923	0.8546	0.11331	PC(40:5)+H	836.616	16.9423
HRCvsWTC	2417	0.81779	0.19243	LPC(22:6)+HCOO	612.331	9.16264
HRCvsWTC	3222	0.71202	0.069786	TG(18:0_12:0_18:3)+NH4	818.723	20.2034
HRCvsWTC	2823	0.70123	0.17674	MG(18:1D7)+NH4	381.37	11.1978
HRCvsWTC	2682	0.68563	0.072457	DG(15:0_18:1D7)+NH4	605.584	16.8825
HRCvsWTC	2658	0.64972	0.05469	ChE(20:3)+NH4	692.634	20.9633
HRCvsWTC	2674	0.60429	0.08232	DG(18:1_14:0)+NH4	584.525	16.5229
HRCvsWTC	2901	0.5968	0.061875	PC(37:4)+H	796.585	16.0567
HRCvsWTC	2744	0.54945	0.071319	DG(18:0_22:5)+NH4	688.587	17.8022
HRCvsWTC	3228	0.53455	0.052242	TG(12:0_18:2_18:3)+NH4	814.692	19.5369
HRCvsWTC	2562	0.49161	0.052828	PE(19:1_18:1)-H	756.555	16.9863
HRCvsWTC	2683	0.47265	0.047098	DG(15:0_18:1D7)+H	588.558	16.8834
HRCvsWTC	2436	0.45405	0.084566	LPE(22:4)-H	528.31	10.3656
HRCvsWTC	3547	0.45283	0.038936	TG(26:0_18:1_18:3)+NH4	1012.93	22.5754
HRCvsWTC	2772	0.44717	0.081444	LPC(18:3)+Na	540.306	8.27914
HRCvsWTC	3402	0.41202	0.035087	TG(18:0e_18:1_20:2)+NH4	916.869	22.1776
HRCvsWTC	2549	0.40702	0.093929	PE(18:1e_18:1)-H	728.56	17.5385
HRCvsWTC	3254	0.39237	0.0354	TG(18:1_14:0_18:1)+NH4	848.77	20.9149
HRCvsWTC	2384	0.33435	0.075053	LPC(16:1)+HCOO	538.315	8.49104
HRCvsWTC	3506	0.31197	0.023394	TG(18:3_20:3_22:6)+NH4	968.77	20.3595
HRCvsWTC	2799	0.2889	0.054488	LPC(22:4)+Na	594.353	10.2907
HRCvsWTC	3230	0.19117	0.019873	TG(12:0_18:3_18:3)+NH4	812.676	19.1994
HRCvsWTC	2798	0.16666	0.03008	LPC(22:2)+H	576.402	11.5771
HRCvsWTC	2676	0.082887	0.011902	DG(14:0_18:2)+NH4	582.509	16.0346
HRCvsWTC	2760	0.081844	0.016715	LPC(16:1)+Na	516.306	8.49354
HRCvsWTC	3264	0.066473	0.005743	TG(14:0_18:2_18:3)+NH4	842.723	20.0087
HRCvsWTC	3263	-0.0039462	-0.00049969	TG(14:0_18:2_18:3)+Na	847.679	20.008
HRCvsWTC	3219	-0.071415	-0.0077257	TG(18:1_12:0_18:1)+NH4	820.739	20.511
HRCvsWTC	2395	-0.10164	-0.018749	LPC(18:3)+HCOO	562.315	8.25647
HRCvsWTC	2916	-0.19348	-0.025457	PC(18:4_22:6)+Na	848.52	14.7774
HRCvsWTC	2418	-0.27764	-0.060349	LPC(22:6)-CH3	552.31	9.16139
HRCvsWTC	2778	-0.38945	-0.048649	LPC(18:3e)+H	504.345	9.96462
HRCvsWTC	2834	-0.59647	-0.056592	PC(18:2_13:0)+H	716.522	14.6795
HRCvsWTC	2796	-0.61247	-0.12442	LPC(22:1)+H	578.418	12.2763
HRCvsWTC	3153	-0.68167	-0.087954	TG(12:0_14:0_14:0)+NH4	712.645	19.2682
HRCvsWTC	3197	-0.71457	-0.070459	TG(10:0_18:1_18:3)+NH4	788.676	19.4179
HRCvsWTC	3044	-0.74534	-0.066887	PE(20:0p_19:1)+H	772.621	18.5206
HRCvsWTC	2895	-0.78484	-0.1903	PC(37:1)+H	802.632	17.3183
HRCvsWTC	3523	-0.85029	-0.065843	TG(20:2_18:2_22:4)+NH4	976.833	21.3328
HRCvsWTC	3261	-0.86349	-0.11619	TG(18:1_14:0_18:3)+Na	849.694	20.3254
HRCvsWTC	2379	-0.86351	-0.17868	FA(20:4)-H	303.233	11.1576
HRCvsWTC	2438	-0.91116	-0.2138	LPE(22:6)-H	524.278	9.26096
HRCvsWTC	3090	-0.93752	-0.10919	PI(18:1_18:3)+NH4	876.56	14.6763
HRCvsWTC	3231	-0.98943	-0.10141	TG(18:4_12:0_18:3)+NH4	810.661	18.9372
HRCvsWTC	3226	-1.0028	-0.093772	TG(18:1_12:0_18:3)+NH4	816.708	19.8857
HRCvsWTC	3195	-1.0308	-0.098867	TG(14:0_14:0_18:3)+NH4	790.692	19.7205
HRCvsWTC	3505	-1.0785	-0.086284	TG(18:3_20:3_22:6)+NH4	968.77	20.2916
HRCvsWTC	2888	-1.1031	-0.083371	PC(18:3_18:3)+Na	800.52	14.7012
HRCvsWTC	3174	-1.1059	-0.11532	TG(12:0_14:0_18:2)+NH4	764.676	19.5696
HRCvsWTC	2551	-1.1226	-0.26883	PE(18:1e_18:2)-H	726.544	17.1082
HRCvsWTC	3178	-1.1301	-0.11572	TG(8:0_18:1_18:3)+NH4	760.645	18.95
HRCvsWTC	2871	-1.1855	-0.2165	PC(36:1)+H	788.616	17.0199
HRCvsWTC	2569	-1.1919	-0.25994	PE(20:1e_18:2)-H	754.576	17.7509
HRCvsWTC	3262	-1.2022	-0.10825	TG(18:1_14:0_18:3)+NH4	844.739	20.3239
HRCvsWTC	2878	-1.2341	-0.099951	PC(36:4)+H	782.569	15.5884
HRCvsWTC	2996	-1.357	-0.20135	PE(18:1_18:2)+H	742.538	16.1554
HRCvsWTC	3218	-1.3848	-0.11213	TG(16:0e_14:0_18:1)+NH4	808.775	21.2788
HRCvsWTC	3049	-1.4951	-0.19903	PE(18:1_22:5)+H	792.554	16.4823
HRCvsWTC	2688	-1.5801	-0.24872	DG(16:0_18:2)+NH4	610.541	16.7698
HRCvsWTC	2824	-1.6146	-0.32435	MG(18:1D7)+H	364.344	11.1978
HRCvsWTC	3155	-1.7376	-0.16072	TG(8:0_14:0_18:1)+NH4	710.629	18.9208
HRCvsWTC	2398	-1.7585	-0.30619	LPC(18:3)-CH3	502.294	8.55279
HRCvsWTC	2728	-1.763	-0.1908	DG(18:1_20:2)+NH4	664.587	17.6669
HRCvsWTC	2875	-1.7914	-0.15796	PC(18:0_18:3)+Na	806.567	16.2223
HRCvsWTC	2990	-1.9534	-0.29887	PE(36:2)+Na	766.536	16.6202
HRCvsWTC	3427	-1.9791	-0.19449	TG(18:3_18:3_20:3)+NH4	918.755	20.1206
HRCvsWTC	2524	-2.0171	-0.3351	PC(20:3_22:5)+HCOO	902.592	16.1984
HRCvsWTC	2810	-2.1134	-0.41463	LPC(24:1)+H	606.449	13.2197
HRCvsWTC	3193	-2.1286	-0.20211	TG(14:0_14:0_18:2)+NH4	792.708	20.0387
HRCvsWTC	2967	-2.1438	-0.22053	PE(18:1D7_15:0)+H	711.566	15.9935
HRCvsWTC	3214	-2.1465	-0.1951	TG(16:0_14:0_18:1)+NH4	822.755	20.8054
HRCvsWTC	2897	-2.1495	-0.26845	PC(37:2)+H	800.616	16.864
HRCvsWTC	2553	-2.1727	-0.36397	PE(18:1e_18:3)-H	724.529	16.688
HRCvsWTC	3340	-2.2981	-0.28163	TG(18:4_18:3_18:3)+Na	893.663	19.4232
HRCvsWTC	3508	-2.3266	-0.19481	TG(18:3_20:4_22:6)+NH4	966.755	20.0417
HRCvsWTC	2775	-2.3852	-0.26871	LPC(18:3)+Na	540.306	8.55179
HRCvsWTC	2925	-2.4589	-0.23998	PC(40:6)+H	834.601	16.4912
HRCvsWTC	2416	-2.6177	-0.55609	LPC(22:4)-CH3	556.341	10.2884
HRCvsWTC	2393	-2.6554	-0.44791	LPC(18:1)+HCOO	566.346	10.2433
HRCvsWTC	2550	-2.702	-0.41257	PE(18:1_18:2)-H	740.524	16.1449
HRCvsWTC	2535	-2.7069	-0.37254	PE(18:1D7_15:0)-H	709.552	15.9902
HRCvsWTC	3341	-2.7802	-0.26994	TG(18:4_18:3_18:3)+NH4	888.708	19.4236
HRCvsWTC	3191	-2.8024	-0.30546	TG(18:1_14:0_14:0)+NH4	794.723	20.378
HRCvsWTC	2590	-2.8646	-0.38506	PG(18:3_22:6)-H	815.487	13.9027
HRCvsWTC	3413	-2.9193	-0.27514	TG(18:1_18:2_20:4)+Na	927.741	20.7402
HRCvsWTC	2548	-2.9398	-0.49919	PE(18:1_18:1)-H	742.539	16.6236
HRCvsWTC	2525	-2.9702	-0.48298	PC(20:3_22:6)+HCOO	900.576	15.7817
HRCvsWTC	3414	-2.9719	-0.21562	TG(18:1_18:2_20:4)+NH4	922.786	20.74
HRCvsWTC	2415	-2.9803	-0.60568	LPC(22:4)+HCOO	616.362	10.2876
HRCvsWTC	2397	-2.9956	-0.5891	LPC(18:3)+HCOO	562.315	8.55379
HRCvsWTC	2399	-2.9956	-0.5891	LPC(18:3)+HCOO	562.315	8.54941
HRCvsWTC	2668	-3.012	-0.40326	DG(12:0_18:2)+NH4	554.478	15.2868
HRCvsWTC	2572	-3.0341	-0.34407	PE(20:1e_18:3)-H	752.56	17.3381
HRCvsWTC	2989	-3.1289	-0.33923	PE(18:1_18:1)+H	744.554	16.6186
HRCvsWTC	2786	-3.1389	-0.42932	LPC(20:3)+Na	568.337	9.66133
HRCvsWTC	2666	-3.1507	-0.32983	DG(16:0_14:0)+NH4	558.509	16.3306
HRCvsWTC	2917	-3.1781	-0.47358	PC(40:10)+H	826.538	14.7709
HRCvsWTC	2413	-3.1917	-0.58186	LPC(22:1)+HCOO	622.409	12.2774
HRCvsWTC	2953	-3.224	-0.4817	PC(44:12)+H	878.569	15.4614
HRCvsWTC	2647	-3.2404	-0.45448	Cer(m18:1_18:1)+H	548.54	15.1207
HRCvsWTC	2807	-3.315	-0.62952	LPC(24:0)+H	608.465	13.9933
HRCvsWTC	3176	-3.3299	-0.33697	TG(12:0_14:0_18:3)+NH4	762.661	19.2273
HRCvsWTC	2432	-3.4586	-0.58098	LPE(18:1e)-H	464.315	11.9208
HRCvsWTC	2502	-3.4766	-0.40675	PC(17:0_22:5)+HCOO	866.592	16.5249
HRCvsWTC	2769	-3.4808	-0.58572	LPC(18:1)+H	522.355	9.9545
HRCvsWTC	2839	-3.5251	-0.31976	PC(32:1)+H	732.554	15.5821
HRCvsWTC	2795	-3.5352	-0.62736	LPC(22:1)+Na	600.4	12.2766
HRCvsWTC	2583	-3.5408	-0.62858	PE(22:5_18:2)-H	788.524	16.0315
HRCvsWTC	2730	-3.5871	-0.63878	DG(20:3_18:2)+NH4	660.556	16.7668
HRCvsWTC	2565	-3.6123	-0.71984	PE(18:2e_19:1)-H	740.56	17.4309
HRCvsWTC	2392	-3.6651	-0.68746	LPC(18:1)-CH3	506.325	9.95625
HRCvsWTC	2770	-3.6968	-0.95499	LPC(18:1)+H	522.355	10.2448
HRCvsWTC	2771	-3.6998	-0.71614	LPC(18:1)+Na	544.337	10.2441
HRCvsWTC	2496	-3.7595	-0.37104	PC(16:0_22:5)+HCOO	852.576	16.2319
HRCvsWTC	2806	-3.8086	-0.5942	LPC(24:0)+Na	630.447	13.9924
HRCvsWTC	2595	-3.8532	-0.57275	PI(16:0_18:2)-H	833.519	14.8792
HRCvsWTC	2490	-3.8712	-0.45118	PC(19:0_18:1)+HCOO	846.623	17.3234
HRCvsWTC	2893	-3.9379	-0.42737	PC(36:7)+H	776.522	14.3739
HRCvsWTC	2611	-3.9841	-0.54192	PI(18:1_18:3)-H	857.519	14.6589
HRCvsWTC	2924	-4.0686	-0.69861	PC(18:0_22:6)+Na	856.583	16.4907
HRCvsWTC	3076	-4.1036	-0.54639	PI(18:0_18:1)+H	865.58	15.9694
HRCvsWTC	2467	-4.2035	-0.40732	PC(17:0_18:3)+HCOO	814.56	15.703
HRCvsWTC	2407	-4.2554	-0.63671	LPC(20:3)+HCOO	590.346	9.93126
HRCvsWTC	2933	-4.264	-0.47534	PC(40:9)+H	828.554	15.0867
HRCvsWTC	2784	-4.2998	-0.70924	LPC(20:1)+H	550.387	11.1843
HRCvsWTC	2947	-4.3399	-0.79819	PC(42:8)+H	858.601	16.2085
HRCvsWTC	2949	-4.392	-0.62853	PC(42:9)+H	856.585	15.7864
HRCvsWTC	2597	-4.3924	-0.24032	PI(18:0e_17:1)-H	835.571	15.8106
HRCvsWTC	2898	-4.5102	-0.49287	PC(37:3)+H	798.601	16.4395
HRCvsWTC	2586	-4.5729	-0.73123	PE(18:3_22:6)-H	784.492	15.1597
HRCvsWTC	2539	-4.6081	-0.44441	PE(16:1_18:3)-H	710.477	14.9348
HRCvsWTC	2468	-4.6167	-0.47504	PC(17:1_18:3)+HCOO	812.545	15.2582
HRCvsWTC	2543	-4.6233	-0.77019	PE(16:1e_19:1)-H	714.544	17.2821
HRCvsWTC	3074	-4.6323	-0.34405	PI(18:0_18:1)+H	865.58	15.8704
HRCvsWTC	2600	-4.6934	-0.36259	PI(18:0_18:1)-H	863.566	15.8398
HRCvsWTC	3048	-4.7478	-0.51836	PE(22:4_18:2)+H	792.554	16.2086
HRCvsWTC	2787	-4.7549	-0.71983	LPC(20:3)+H	546.355	9.64849
HRCvsWTC	2394	-4.7612	-0.57995	LPC(18:1)-CH3	506.325	10.2504
HRCvsWTC	3164	-4.8413	-0.4777	TG(12:0_12:0_18:3)+NH4	734.629	18.6969
HRCvsWTC	2503	-4.871	-0.7899	PC(18:4_22:6)+HCOO	870.529	14.7704
HRCvsWTC	2433	-4.8939	-0.35245	LPE(18:3)-H	474.263	9.28408
HRCvsWTC	2563	-4.9102	-0.79993	PE(18:1e_19:1)-H	742.576	17.9348
HRCvsWTC	2434	-4.9913	-0.82619	LPE(20:1)-H	506.325	11.2633
HRCvsWTC	2785	-5.0615	-0.70737	LPC(20:1)+Na	572.369	11.1748
HRCvsWTC	2421	-5.1318	-0.38709	LPC(24:0)+HCOO	652.456	13.9931
HRCvsWTC	3159	-5.186	-0.51631	TG(18:1_12:0_12:0)+NH4	738.661	19.4421
HRCvsWTC	2702	-5.1874	-0.35964	DG(18:0_18:1)+NH4	640.587	18.4979
HRCvsWTC	3146	-5.3809	-0.70567	TG(4:0_16:0_18:1)+NH4	682.598	18.4485
HRCvsWTC	2404	-5.393	-0.89247	LPC(20:1)-CH3	534.357	11.1851
HRCvsWTC	2732	-5.4516	-0.60064	DG(18:3_20:3)+NH4	658.541	16.3018
HRCvsWTC	2403	-5.4694	-0.90463	LPC(20:1)+HCOO	594.378	11.1864
HRCvsWTC	2791	-5.4791	-0.87317	LPC(20:4)+H	544.34	8.90987
HRCvsWTC	2405	-5.55	-0.87683	LPC(20:3)+HCOO	590.346	9.64116
HRCvsWTC	2876	-5.551	-0.50757	PC(36:3)+H	784.585	16.2156
HRCvsWTC	2391	-5.5541	-0.87533	LPC(18:1)+HCOO	566.346	9.95458
HRCvsWTC	2516	-5.5583	-0.58984	PC(18:3_22:6)+HCOO	872.545	15.2024
HRCvsWTC	3086	-5.5819	-0.46998	PI(36:3)+Na	883.531	15.2062
HRCvsWTC	2523	-5.6314	-0.65336	PC(20:1_22:6)+HCOO	904.607	16.6464
HRCvsWTC	2486	-5.6479	-0.78989	PC(18:3_18:3)+HCOO	822.529	14.8168
HRCvsWTC	2538	-5.686	-0.69634	PE(16:1_18:2)-H	712.492	15.4432
HRCvsWTC	2465	-5.6883	-0.57637	PC(17:0_18:2)+HCOO	816.576	16.1682
HRCvsWTC	2482	-5.7523	-0.71636	PC(18:4_18:1)+HCOO	824.545	15.2799
HRCvsWTC	2890	-5.7593	-0.66887	PC(18:3_18:3)+Na	800.52	14.8346
HRCvsWTC	2790	-5.8162	-0.77882	LPC(20:4)+Na	566.322	8.91354
HRCvsWTC	2492	-5.8291	-0.5573	PC(19:1_18:2)+HCOO	842.592	16.4411
HRCvsWTC	2891	-5.857	-0.71605	PC(36:6)+H	778.538	14.8318
HRCvsWTC	2406	-5.8573	-0.89719	LPC(20:3)-CH3	530.325	9.64108
HRCvsWTC	2941	-5.8907	-0.72902	PC(42:10)+H	854.569	15.3687
HRCvsWTC	3173	-6.1112	-0.52507	TG(18:1_12:0_14:0)+NH4	766.692	19.9216
HRCvsWTC	2872	-6.1206	-0.90144	PC(36:1e)+H	774.637	17.487
HRCvsWTC	3004	-6.1487	-0.59134	PE(18:1e_18:3)+Na	748.525	16.6856
HRCvsWTC	2491	-6.1575	-0.60395	PC(19:1_18:1)+HCOO	844.607	16.8645
HRCvsWTC	2513	-6.1849	-0.80874	PC(18:3_22:5)+HCOO	874.56	15.5189
HRCvsWTC	2864	-6.2309	-0.593	PC(35:2)+H	772.585	16.1774
HRCvsWTC	2552	-6.2995	-0.65094	PE(18:2_18:2)-H	738.508	15.6608
HRCvsWTC	3393	-6.3338	-0.51442	TG(18:3_18:3_20:4)+NH4	916.739	19.8804
HRCvsWTC	2429	-6.352	-0.89839	LPE(16:1e)-H	436.283	10.6647
HRCvsWTC	2966	-6.3583	-0.75657	PE(17:1_16:0)+H	704.522	16.0435
HRCvsWTC	2867	-6.3666	-0.5121	PC(35:3)+H	770.569	15.7144
HRCvsWTC	2573	-6.4374	-0.90996	PE(20:3e_18:2)-H	750.544	16.7646
HRCvsWTC	2964	-6.4522	-0.55996	PE(14:0_18:3)+H	686.476	14.7071
HRCvsWTC	2488	-6.4711	-0.90227	PC(18:4_18:3)+HCOO	820.513	14.3657
HRCvsWTC	2515	-6.4712	-0.62402	PC(18:4_22:5)+HCOO	872.545	15.0834
HRCvsWTC	2939	-6.5442	-0.67242	PC(42:1)+H	872.71	18.9083
HRCvsWTC	3084	-6.5561	-0.91895	PI(18:0_18:3)+NH4	878.575	15.1927
HRCvsWTC	2789	-6.5667	-0.8835	LPC(20:3)+H	546.355	11.1645
HRCvsWTC	2474	-6.6211	-0.57702	PC(18:0_18:3)+HCOO	828.576	16.2133
HRCvsWTC	3343	-6.6604	-0.60497	TG(18:4_18:3_18:4)+NH4	886.692	19.1733
HRCvsWTC	2587	-6.6833	-0.70299	PG(18:3_18:2)-H	767.487	13.9549
HRCvsWTC	2913	-6.6842	-0.76605	PC(38:8)+H	802.538	14.8495
HRCvsWTC	3102	-6.7158	-0.7442	PS(22:5_18:2)+H	834.528	15.122
HRCvsWTC	2558	-6.7347	-0.89632	PE(18:4_18:3)-H	732.461	14.4214
HRCvsWTC	2570	-6.7622	-0.7925	PE(20:2_18:2)-H	766.539	16.3252
HRCvsWTC	3201	-6.7697	-0.6092	TG(10:0_18:3_18:3)+NH4	784.645	18.6856
HRCvsWTC	2943	-6.8868	-0.96528	PC(42:4)+H	866.663	17.9686
HRCvsWTC	3045	-6.9491	-0.74746	PE(20:3p_19:1)+H	766.575	17.2108
HRCvsWTC	2836	-6.9861	-0.58857	PC(31:3)+H	714.507	14.2188
HRCvsWTC	3094	-7.028	-0.78587	PI(18:3_18:3)+NH4	872.528	13.8738
HRCvsWTC	2986	-7.0525	-0.88313	PE(17:1_18:3)+H	726.507	15.304
HRCvsWTC	3172	-7.1235	-0.77877	TG(18:1_12:0_14:0)+Na	771.647	19.9213
HRCvsWTC	3085	-7.1254	-0.90999	PI(18:0_18:3)+H	861.549	15.1952
HRCvsWTC	2409	-7.1622	-0.93386	LPC(20:4)+HCOO	588.331	8.90712
HRCvsWTC	2944	-7.1856	-0.81269	PC(42:5)+H	864.648	17.6339
HRCvsWTC	3068	-7.2306	-0.67585	PI(16:0_18:2)+NH4	852.56	14.8927
HRCvsWTC	2719	-7.3026	-0.6618	DG(18:4_18:3)+NH4	628.494	15.2554
HRCvsWTC	2518	-7.3061	-0.78332	PC(19:1_22:6)+HCOO	890.592	16.4499
HRCvsWTC	2860	-7.3563	-0.92871	PC(34:5)+H	752.522	14.5486
HRCvsWTC	2617	-7.4156	-0.95454	PI(20:0e_18:1)-H	877.618	17.1389
HRCvsWTC	3394	-7.43	-0.74575	TG(18:3_18:3_20:4)+Na	921.694	19.8664
HRCvsWTC	2378	-7.4623	-0.90698	FA(18:4)-H	275.202	9.70226
HRCvsWTC	2509	-7.4759	-0.65702	PC(18:0_22:6)+HCOO	878.592	16.503
HRCvsWTC	2690	-7.4828	-0.75577	DG(14:0_20:3)+NH4	608.525	16.3342
HRCvsWTC	2885	-7.51	-0.73631	PC(18:4_18:1)+Na	802.536	15.2792
HRCvsWTC	2410	-7.5101	-0.95395	LPC(20:4)-CH3	528.31	8.90621
HRCvsWTC	2498	-7.7288	-0.72042	PC(16:0_22:6)+HCOO	850.56	15.8126
HRCvsWTC	2453	-7.7497	-0.71487	PC(15:0_18:2)+HCOO	788.545	15.453
HRCvsWTC	2783	-7.7591	-0.98832	LPC(20:0e)+H	538.423	12.9245
HRCvsWTC	2445	-7.8858	-0.52169	PC(18:3_13:0)+HCOO	758.498	14.2195
HRCvsWTC	2945	-7.888	-0.68923	PC(42:7)+H	860.616	16.6593
HRCvsWTC	2471	-7.9523	-0.9469	PC(18:0e_18:1)+HCOO	818.628	17.487
HRCvsWTC	2907	-7.9716	-0.6815	PC(38:5)+H	808.585	16.2382
HRCvsWTC	2577	-7.9923	-0.96012	PE(20:2e_19:1)-H	768.591	18.0523
HRCvsWTC	2861	-7.9982	-0.76049	PC(35:1)+H	774.601	16.669
HRCvsWTC	3011	-8.0029	-0.57689	PE(18:3_18:3)+H	736.491	14.7258
HRCvsWTC	2873	-8.0073	-0.78012	PC(18:0_18:2)+Na	808.583	16.5805
HRCvsWTC	2534	-8.0178	-0.84346	PE(17:1_16:0)-H	702.508	16.0367
HRCvsWTC	3199	-8.0639	-0.70065	TG(10:0_18:2_18:3)+NH4	786.661	19.0405
HRCvsWTC	2889	-8.2251	-0.6017	PC(36:6)+H	778.538	14.6961
HRCvsWTC	2618	-8.2258	-0.81781	PI(18:0_20:3)-H	887.566	15.7108
HRCvsWTC	2556	-8.2386	-0.56814	PE(18:3_18:3)-H	734.477	14.7221
HRCvsWTC	2613	-8.2846	-0.70381	PI(18:3_18:2)-H	855.503	14.2373
HRCvsWTC	2493	-8.287	-0.77302	PC(19:1_18:3)+HCOO	840.576	16.0564
HRCvsWTC	2463	-8.2894	-0.85664	PC(18:4_16:1)+HCOO	796.513	14.5555
HRCvsWTC	2848	-8.3804	-0.80383	PC(15:0_18:3)+H	742.538	14.943
HRCvsWTC	2909	-8.3873	-0.88804	PC(38:6)+H	806.569	15.8155
HRCvsWTC	2454	-8.407	-0.62575	PC(15:0_18:3)+HCOO	786.529	14.9335
HRCvsWTC	2955	-8.4386	-0.79856	PC(44:3)+H	896.71	18.8066
HRCvsWTC	2487	-8.4544	-0.82879	PC(18:3_18:3)-CH3	762.508	14.8181
HRCvsWTC	2903	-8.4901	-0.91192	PC(18:0_20:1)+Na	838.63	17.6286
HRCvsWTC	2842	-8.5229	-0.69017	PC(14:0_18:3)+Na	750.504	14.6416
HRCvsWTC	2464	-8.5257	-0.79921	PC(19:1_16:0)+HCOO	818.592	16.6532
HRCvsWTC	3053	-8.5823	-0.81347	PE(18:3_22:6)+H	786.507	15.1587
HRCvsWTC	2926	-8.7174	-0.7765	PC(22:5_18:2)+Na	854.567	15.9885
HRCvsWTC	2596	-8.7206	-0.88693	PI(16:0_18:3)-H	831.503	14.5036
HRCvsWTC	2554	-8.7696	-0.67658	PE(18:3_18:2)-H	736.492	15.1792
HRCvsWTC	2520	-8.8382	-0.964	PC(20:4_22:6)+HCOO	898.56	15.3694
HRCvsWTC	2849	-8.8491	-0.94775	PC(34:0)+H	762.601	16.8024
HRCvsWTC	2874	-8.8579	-0.77891	PC(36:2)+H	786.601	16.5789
HRCvsWTC	2581	-8.8693	-0.93948	PE(18:1_22:5)-H	790.539	16.4798
HRCvsWTC	2958	-9.0563	-0.79578	PE(12:0_18:3)+H	658.444	13.9684
HRCvsWTC	2927	-9.1557	-0.98608	PC(40:7)+H	832.585	15.9852
HRCvsWTC	2473	-9.1595	-0.79187	PC(18:0_18:2)-CH3	770.571	16.5828
HRCvsWTC	2511	-9.4189	-0.75853	PC(22:5_18:2)+HCOO	876.576	15.9783
HRCvsWTC	2921	-9.4197	-0.87365	PC(40:5)+H	836.616	16.7066
HRCvsWTC	2844	-9.4523	-0.918	PC(18:4_14:0)+Na	748.489	14.3161
HRCvsWTC	2507	-9.4579	-0.80038	PC(18:0_22:5)+HCOO	880.607	16.9398
HRCvsWTC	2505	-9.4603	-0.87393	PC(22:0_18:3)+HCOO	884.639	17.556
HRCvsWTC	2578	-9.4845	-0.97653	PE(20:4e_19:1)-H	764.56	17.211
HRCvsWTC	2475	-9.503	-0.79727	PC(18:1_18:3)+HCOO	826.56	15.5964
HRCvsWTC	2652	-9.5218	-0.9426	Cer(t16:1_18:0)+H	554.514	13.7353
HRCvsWTC	2614	-9.5421	-0.71131	PI(18:3_18:3)-H	853.487	13.8714
HRCvsWTC	2902	-9.5767	-0.9378	PC(18:0_20:0)+H	818.663	18.2129
HRCvsWTC	3075	-9.6394	-0.62362	PI(18:0_18:1)+NH4	882.607	15.865
HRCvsWTC	2533	-9.6622	-0.84034	PE(14:0_18:3)-H	684.461	14.7102
HRCvsWTC	2472	-9.7663	-0.82945	PC(18:0_18:2)+HCOO	830.592	16.5723
HRCvsWTC	2974	-9.8894	-0.90161	PE(16:1_18:2)+H	714.507	15.4443
HRCvsWTC	2460	-9.8896	-0.7967	PC(16:1_18:3)+HCOO	798.529	14.8969
HRCvsWTC	2904	-9.9036	-0.95774	PC(38:1)+H	816.648	17.6221
HRCvsWTC	2452	-9.9941	-0.96112	PC(18:4_14:0)+HCOO	770.498	14.3175
HRCvsWTC	2845	-10.1	-0.97556	PC(32:4)+H	726.507	14.3158
HRCvsWTC	2886	-10.106	-0.87519	PC(36:5)+H	780.554	15.2827
HRCvsWTC	2879	-10.172	-0.77207	PC(18:4_18:0)+Na	804.551	15.8673
HRCvsWTC	2522	-10.236	-0.91598	PC(20:0_22:5)+HCOO	908.639	17.6319
HRCvsWTC	2529	-10.335	-0.79264	PE(12:0_18:3)-H	656.43	13.9725
HRCvsWTC	2506	-10.336	-0.80042	PC(18:0_22:5)+HCOO	880.607	16.7096
HRCvsWTC	2883	-10.348	-0.74576	PC(18:3_18:2)+Na	802.536	15.1296
HRCvsWTC	2843	-10.35	-0.78417	PC(32:3)+H	728.522	14.6479
HRCvsWTC	2905	-10.438	-0.94786	PC(38:2)+H	814.632	17.175
HRCvsWTC	2604	-10.531	-0.83594	PI(18:0e_18:2)-H	847.571	15.7747
HRCvsWTC	2934	-10.598	-0.91081	PC(18:3_22:6)+Na	850.536	15.2009
HRCvsWTC	2484	-10.605	-0.81418	PC(18:3_18:3)+HCOO	822.529	14.6947
HRCvsWTC	2455	-10.62	-0.94176	PC(18:0_16:0)+HCOO	806.592	16.7975
HRCvsWTC	2456	-10.756	-0.83565	PC(16:0_18:1)+HCOO	804.576	16.3078
HRCvsWTC	2458	-10.806	-0.81107	PC(16:0_18:3)+HCOO	800.545	15.3938
HRCvsWTC	2837	-10.833	-0.90274	PC(32:0)+H	734.569	16.099
HRCvsWTC	3006	-10.902	-0.82841	PE(18:3_18:2)+Na	760.489	15.193
HRCvsWTC	2512	-10.935	-0.87547	PC(18:3_22:5)+HCOO	874.56	15.269
HRCvsWTC	2919	-10.946	-0.99354	PC(40:3)+H	840.648	17.5559
HRCvsWTC	2469	-11.043	-0.89152	PC(18:0_18:1)+HCOO	832.607	17.0161
HRCvsWTC	2497	-11.055	-0.85403	PC(18:3_20:3)+HCOO	850.56	15.3529
HRCvsWTC	2477	-11.181	-0.96253	PC(18:4_18:0)+HCOO	826.56	15.8581
HRCvsWTC	2519	-11.195	-0.92308	PC(18:1_24:0)+HCOO	916.701	18.9019
HRCvsWTC	2908	-11.249	-0.91859	PC(38:6)+H	806.569	15.3531
HRCvsWTC	2906	-11.266	-0.93269	PC(16:0_22:5)+Na	830.567	16.2275
HRCvsWTC	2928	-11.314	-0.86768	PC(18:3_22:5)+Na	852.551	15.2757
HRCvsWTC	2852	-11.331	-0.87683	PC(16:0_18:3)+Na	778.536	15.3963
HRCvsWTC	3007	-11.333	-0.8398	PE(18:3_18:2)+H	738.507	15.1774
HRCvsWTC	2846	-11.428	-0.93753	PC(33:2)+H	744.554	15.4474
HRCvsWTC	2959	-11.783	-0.97988	PE(17:1_14:0)+H	676.491	15.2577
HRCvsWTC	2869	-11.828	-0.96113	PC(35:4)+H	768.554	15.2663
HRCvsWTC	2853	-11.864	-0.88864	PC(34:3)+H	756.554	15.3993
HRCvsWTC	2446	-11.912	-0.96017	PC(18:0_14:0)+HCOO	778.56	16.1014
HRCvsWTC	3078	-11.945	-0.77076	PI(36:1e)+NH4	868.627	16.2997
HRCvsWTC	3043	-12.006	-0.96613	PE(18:3_20:4)+H	762.507	15.2116
HRCvsWTC	2854	-12.015	-0.89433	PC(16:1_18:3)+Na	776.52	14.8748
HRCvsWTC	2851	-12.061	-0.87541	PC(34:1)+H	760.585	16.3057
HRCvsWTC	2494	-12.113	-0.92826	PC(18:0_20:1)+HCOO	860.639	17.6337
HRCvsWTC	2447	-12.216	-0.87903	PC(18:1_14:0)+HCOO	776.545	15.5811
HRCvsWTC	2481	-12.284	-0.79744	PC(18:3_18:2)-CH3	764.524	15.138
HRCvsWTC	2495	-12.286	-0.92772	PC(18:0_20:2)+HCOO	858.623	17.1708
HRCvsWTC	2880	-12.361	-0.99104	PC(36:4)+H	782.569	15.8702
HRCvsWTC	3077	-12.382	-0.79441	PI(36:1e)+H	851.601	16.3022
HRCvsWTC	2480	-12.384	-0.85679	PC(18:3_18:2)+HCOO	824.545	15.1351
HRCvsWTC	2443	-12.385	-0.89111	PC(16:1_14:0)+HCOO	748.513	14.8758
HRCvsWTC	3079	-12.48	-0.86993	PI(36:1e)+Na	873.583	16.3009
HRCvsWTC	2850	-12.537	-0.84045	PC(16:0_18:1)+Na	782.567	16.2963
HRCvsWTC	2935	-12.709	-0.90671	PC(40:9)+H	828.554	15.1839
HRCvsWTC	2450	-12.919	-0.76905	PC(14:0_18:3)+HCOO	772.513	14.6399
HRCvsWTC	2841	-12.997	-0.86049	PC(32:2)+H	730.538	15.0942
HRCvsWTC	2448	-13.243	-0.86853	PC(14:0_18:2)+HCOO	774.529	15.0911
HRCvsWTC	2884	-13.336	-0.79601	PC(36:5)+H	780.554	15.1332
HRCvsWTC	2855	-13.395	-0.95771	PC(34:4)+H	754.538	14.8856
HRCvsWTC	2833	-13.918	-0.82775	PC(30:1)+H	704.522	14.86
HRCvsWTC	2777	-13.933	-0.98968	LPC(18:3)+H	518.324	10.0525
HRCvsWTC	2602	-14.02	-0.94457	PI(18:0e_18:1)-H	849.586	16.2894
HRCvsWTC	2442	-14.255	-0.92657	PA(18:0e_18:1)-H	687.533	16.7997
HRCvsWTC	2832	-14.587	-0.96121	PC(30:1)+Na	726.504	14.8751
HRCvsWTC	2929	-14.734	-0.93448	PC(40:8)+H	830.569	15.2811
WTTvsWTC	867	13.755	0.99728	TG(18:1_14:4_22:6)+Na	891.647	19.3979
WTTvsWTC	4	13.699	0.98691	Cer(d18:2_20:1)+HCOO	634.542	16.0585
WTTvsWTC	866	13.675	0.99498	TG(18:1_14:4_22:6)+NH4	886.692	19.4077
WTTvsWTC	868	13.574	0.99865	TG(18:3_14:3_22:6)+NH4	884.676	19.1063
WTTvsWTC	1034	13.178	0.98718	TG(18:3_20:3_22:6)+NH4	968.77	20.3046
WTTvsWTC	720	12.694	0.9938	TG(14:0_14:4_18:3)+NH4	782.629	18.5256
WTTvsWTC	769	12.477	0.9778	TG(18:3_14:4_18:3)+NH4	832.645	18.5173
WTTvsWTC	219	12.198	0.94267	Cer(d38:3)+H	590.551	16.0575
WTTvsWTC	1097	12.015	0.97474	TG(18:3e_22:5_24:0)+NH4	1018.92	22.5382
WTTvsWTC	791	12.001	0.98897	TG(18:3_14:3_18:3)+NH4	834.661	18.8745
WTTvsWTC	1078	11.922	0.98991	TG(26:0_18:1_18:3)+NH4	1012.93	22.5791
WTTvsWTC	1109	11.922	0.99789	TG(26:0_18:3_22:6)+NH4	1058.91	22.2452
WTTvsWTC	1107	11.841	0.99623	TG(26:0_18:3_22:5)+NH4	1060.93	22.4602
WTTvsWTC	1	11.834	0.99336	Cer(d18:2_18:0)+HCOO	608.526	16.0109
WTTvsWTC	1096	11.755	0.99143	TG(18:1_22:6_24:0)+NH4	1034.91	22.3598
WTTvsWTC	864	11.739	0.85327	TG(18:4_18:3_18:3)+NH4	888.708	19.7616
WTTvsWTC	1094	11.528	0.99404	TG(18:1_22:5_24:0)+NH4	1036.93	22.5782
WTTvsWTC	789	11.511	0.99576	TG(18:3_14:2_18:3)+NH4	836.676	19.2204
WTTvsWTC	1106	11.505	0.99844	TG(26:0_18:1_22:6)+NH4	1062.94	22.69
WTTvsWTC	1035	11.445	0.96406	TG(18:3_20:3_22:6)+Na	973.726	20.306
WTTvsWTC	899	11.441	0.97295	TG(18:3_18:3_18:3)+NH4	890.723	19.9019
WTTvsWTC	1098	11.421	0.99119	TG(24:0_18:3_22:6)+NH4	1030.88	21.8978
WTTvsWTC	5	11.142	0.99212	Cer(t18:0_18:0)+HCOO	628.552	16.0756
WTTvsWTC	216	11.134	0.91232	Cer(d18:2_18:0)+H-H2O	546.524	16.0146
WTTvsWTC	719	10.994	0.96948	TG(14:0_14:4_18:2)+NH4	784.645	18.8866
WTTvsWTC	829	10.949	0.88718	TG(18:1_12:0_22:6)+NH4	866.723	20.0698
WTTvsWTC	215	10.855	0.90773	Cer(d18:2_18:0)+H	564.535	16.0146
WTTvsWTC	788	10.848	0.99055	TG(18:3_14:2_18:3)+Na	841.632	19.2188
WTTvsWTC	926	10.829	0.96945	TG(18:4_18:3_20:5)+NH4	912.708	19.4052
WTTvsWTC	1080	10.672	0.98359	TG(26:0_18:2_18:3)+NH4	1010.91	22.3559
WTTvsWTC	228	10.569	0.92449	Cer(t18:0_18:0)+H	584.561	16.077
WTTvsWTC	1043	10.474	0.98229	TG(18:1_18:3_24:0)+NH4	984.895	22.2423
WTTvsWTC	1077	10.247	0.99009	TG(26:0_18:1_18:1)+NH4	1016.96	23.0329
WTTvsWTC	834	10.182	0.95812	TG(12:0_18:3_22:5)+NH4	864.708	19.7351
WTTvsWTC	785	9.9689	0.86285	TG(18:1_14:4_18:1)+NH4	840.708	19.9244
WTTvsWTC	1061	9.9559	0.96107	TG(25:0_18:1_18:3)+NH4	998.911	22.389
WTTvsWTC	309	9.948	0.83177	DG(16:0_22:6)+NH4	658.541	16.6972
WTTvsWTC	718	9.7596	0.97975	TG(18:1_14:0_14:4)+NH4	786.661	19.241
WTTvsWTC	836	9.717	0.93602	TG(12:0_18:3_22:6)+NH4	862.692	19.4213
WTTvsWTC	1041	9.6411	0.95816	TG(18:1_18:2_24:0)+NH4	986.911	22.4725
WTTvsWTC	787	9.6315	0.99331	TG(18:3_14:2_18:2)+NH4	838.692	19.5245
WTTvsWTC	955	9.5735	0.92177	TG(18:3_18:2_20:4)+NH4	918.755	20.344
WTTvsWTC	1044	9.4263	0.98175	TG(18:1_18:3_24:0)+Na	989.851	22.2433
WTTvsWTC	748	9.3952	0.98442	TG(12:0_18:3_18:3)+NH4	812.676	19.2018
WTTvsWTC	1039	9.3671	0.93817	TG(18:1_18:1_24:0)+NH4	988.927	22.699
WTTvsWTC	6	9.3269	0.96843	Cer(t20:0_18:0)+HCOO	656.583	16.7854
WTTvsWTC	443	9.3166	0.80899	PC(36:4e)+H	768.59	16.6131
WTTvsWTC	892	9.3089	0.94513	TG(18:1_18:3_18:3)+NH4	894.755	20.2964
WTTvsWTC	332	9.2803	0.90531	DG(20:3_22:6)+NH4	708.556	16.6524
WTTvsWTC	229	9.2022	0.95506	Cer(t20:0_18:0)+H	612.593	16.7845
WTTvsWTC	1075	9.0406	0.99105	TG(18:3_22:6_22:6)+NH4	990.755	20.0508
WTTvsWTC	1090	8.9605	0.85506	TG(20:2_22:5_22:6)+NH4	1022.82	20.9867
WTTvsWTC	779	8.9446	0.94038	TG(18:1_14:0_18:3)+NH4	844.739	20.3265
WTTvsWTC	1038	8.9039	0.95439	TG(18:3_20:5_22:6)+NH4	964.739	19.8804
WTTvsWTC	924	8.8587	0.99359	TG(16:1_18:3_22:6)+NH4	916.739	20.0357
WTTvsWTC	698	8.8117	0.9892	TG(8:0_18:1_18:3)+NH4	760.645	18.941
WTTvsWTC	1083	8.7579	0.99576	TG(18:1_22:0_22:6)+NH4	1006.88	22.0164
WTTvsWTC	917	8.7184	0.85798	TG(19:1_18:3_18:4)+NH4	906.755	20.1826
WTTvsWTC	888	8.6472	0.75495	TG(18:1_18:2_18:3)+NH4	896.77	20.9054
WTTvsWTC	895	8.5817	0.9481	TG(18:3_18:2_18:3)+NH4	892.739	19.9826
WTTvsWTC	1073	8.5379	0.94026	TG(18:3_22:5_22:6)+NH4	992.77	20.3443
WTTvsWTC	835	8.5363	0.85436	TG(12:0_18:3_22:6)+Na	867.647	19.4227
WTTvsWTC	957	8.4849	0.93654	TG(18:3_17:1_22:6)+NH4	930.755	20.2558
WTTvsWTC	953	8.4798	0.91892	TG(18:3_18:3_20:3)+NH4	918.755	20.1095
WTTvsWTC	831	8.4504	0.79027	TG(18:4_16:1_18:3)+NH4	864.708	19.5535
WTTvsWTC	1045	8.4364	0.99481	TG(24:0_18:2_18:3)+NH4	982.88	22.0064
WTTvsWTC	1051	8.4349	0.97014	TG(20:1e_18:1_22:5)+NH4	964.869	22.0213
WTTvsWTC	982	8.4104	0.97023	TG(18:3_18:2_22:6)+NH4	942.755	20.172
WTTvsWTC	943	8.3541	0.9056	TG(16:0_18:1_22:6)+NH4	922.786	20.9169
WTTvsWTC	1029	8.3444	0.97432	TG(18:0_18:1_24:0)+NH4	990.942	22.9275
WTTvsWTC	824	8.2926	0.94315	TG(16:1_18:2_18:3)+NH4	868.739	20.1704
WTTvsWTC	1093	8.2834	0.9555	TG(20:4_22:6_22:6)+NH4	1016.77	20.3325
WTTvsWTC	959	8.2664	0.98027	TG(22:5_13:0_22:6)+NH4	928.739	19.9363
WTTvsWTC	1052	8.2089	0.7377	TG(18:1_20:3_22:4)+NH4	976.833	21.2373
WTTvsWTC	73	8.2033	0.97598	PC(18:0e_18:1)+HCOO	818.628	17.4844
WTTvsWTC	1036	8.1785	0.97782	TG(18:3_20:4_22:6)+NH4	966.755	20.1676
WTTvsWTC	1013	8.17	0.79061	TG(18:0e_18:3_22:6)+NH4	932.807	21.2277
WTTvsWTC	781	8.133	0.98103	TG(14:0_18:2_18:3)+NH4	842.723	20.0119
WTTvsWTC	1000	8.1197	0.96613	TG(18:0e_18:1_22:5)+NH4	938.854	21.9807
WTTvsWTC	786	8.0913	0.97675	TG(18:3_14:2_18:2)+Na	843.647	19.5218
WTTvsWTC	747	8.0827	0.98469	TG(12:0_18:3_18:3)+Na	817.632	19.2014
WTTvsWTC	919	8.0699	0.96223	TG(15:0_18:3_22:6)+NH4	904.739	20.0931
WTTvsWTC	761	8.0087	0.81654	TG(18:3_13:0_18:2)+NH4	828.708	19.9235
WTTvsWTC	833	7.9174	0.81372	TG(12:0_18:3_22:5)+Na	869.663	19.7373
WTTvsWTC	1016	7.9056	0.90102	TG(19:1_18:3_22:6)+NH4	958.786	20.6737
WTTvsWTC	984	7.9054	0.9719	TG(18:3_18:3_22:6)+NH4	940.739	19.8685
WTTvsWTC	550	7.8564	0.81527	PE(18:0p_18:3)+H	726.543	16.6884
WTTvsWTC	1053	7.8518	0.9493	TG(18:1_20:3_22:5)+NH4	974.817	21.1277
WTTvsWTC	435	7.8027	0.94102	PC(36:1e)+H	774.637	17.4878
WTTvsWTC	986	7.5539	0.92846	TG(18:4_18:3_22:6)+NH4	938.723	19.6298
WTTvsWTC	1024	7.5396	0.87635	TG(18:0e_19:1_22:6)+NH4	950.854	21.8894
WTTvsWTC	430	7.4629	0.84034	PC(35:2e)+H	758.606	17.2085
WTTvsWTC	938	7.4613	0.83754	TG(16:0_18:1_22:5)+NH4	924.801	21.1643
WTTvsWTC	931	7.4173	0.93921	TG(18:0e_18:1_20:2)+NH4	916.869	22.2081
WTTvsWTC	1048	7.3439	0.76484	TG(20:0_18:1_22:5)+NH4	980.864	21.8998
WTTvsWTC	37	7.2514	0.96566	LPC(28:0)+HCOO	708.518	15.6586
WTTvsWTC	1056	7.2038	0.86045	TG(17:0_22:5_22:6)+NH4	984.801	20.9668
WTTvsWTC	1010	7.2001	0.73591	TG(18:0e_18:2_22:6)+NH4	934.822	21.4786
WTTvsWTC	314	7.1134	0.85724	DG(17:1_22:6)+NH4	670.541	16.5237
WTTvsWTC	1005	7.0427	0.88845	TG(18:0e_18:1_22:6)+NH4	936.838	21.7385
WTTvsWTC	466	7.0049	0.74936	PC(20:4e_18:0)+H	796.621	17.1149
WTTvsWTC	652	7.0001	0.75114	SPH(d18:0)+H	302.305	9.00132
WTTvsWTC	554	6.9932	0.61841	PE(18:1e_18:3)+Na	748.525	16.6899
WTTvsWTC	1071	6.9757	0.92905	TG(22:5_18:2_22:6)+NH4	994.786	20.6373
WTTvsWTC	192	6.9561	0.8927	PI(18:1e_18:2)-H	845.555	15.8985
WTTvsWTC	950	6.9486	0.75398	TG(16:0e_18:2_22:6)+NH4	906.791	21.0946
WTTvsWTC	925	6.9465	0.90037	TG(18:4_18:3_20:4)+NH4	914.723	19.7058
WTTvsWTC	970	6.9072	0.90986	TG(18:1_17:1_22:6)+NH4	934.786	20.8219
WTTvsWTC	1030	6.8284	0.83526	TG(18:1_20:3_22:6)+NH4	972.801	20.8421
WTTvsWTC	593	6.8025	0.94412	PE(18:1_22:5)+H	792.554	16.4717
WTTvsWTC	862	6.8011	0.92138	TG(18:4_18:3_18:3)+NH4	888.708	19.428
WTTvsWTC	329	6.7744	0.50264	DG(18:3_22:6)+NH4	680.525	15.9587
WTTvsWTC	1011	6.7547	0.84637	TG(18:1_18:3_22:5)+NH4	946.786	20.7568
WTTvsWTC	934	6.7434	0.9804	TG(20:1_18:1_18:3)+NH4	926.817	21.2358
WTTvsWTC	945	6.7254	0.80283	TG(16:0e_18:1_22:6)+NH4	908.807	21.3637
WTTvsWTC	1069	6.6922	0.90174	TG(18:1_22:5_22:6)+NH4	996.801	20.9131
WTTvsWTC	1101	6.676	0.78822	TG(22:4_22:5_22:6)+NH4	1046.82	20.9147
WTTvsWTC	70	6.6602	0.99243	PC(16:1e_19:1)+HCOO	802.597	17.2054
WTTvsWTC	163	6.6551	0.6268	PE(20:1e_18:3)-H	752.56	17.3337
WTTvsWTC	954	6.6266	0.62476	TG(18:3_18:2_20:4)+Na	923.71	20.3427
WTTvsWTC	66	6.6195	0.8661	PC(16:1e_18:3)+HCOO	784.55	15.8684
WTTvsWTC	949	6.5881	0.7755	TG(18:1_18:3_20:4)+NH4	920.77	20.6414
WTTvsWTC	980	6.577	0.93158	TG(18:1_18:3_22:6)+NH4	944.77	20.4781
WTTvsWTC	783	6.5606	0.91293	TG(14:0_18:3_18:3)+NH4	840.708	19.6981
WTTvsWTC	746	6.5092	0.93576	TG(12:0_18:2_18:3)+NH4	814.692	19.5436
WTTvsWTC	740	6.4777	0.87368	TG(18:0_12:0_18:3)+NH4	818.723	20.1992
WTTvsWTC	389	6.4447	0.96784	LPE(18:1e)+Na	488.311	11.919
WTTvsWTC	342	6.4212	0.95625	LPC(16:1e)+Na	502.327	10.3776
WTTvsWTC	968	6.4144	0.83295	TG(17:0_18:1_22:6)+NH4	936.801	21.0885
WTTvsWTC	918	6.3091	0.84214	TG(19:1_18:4_18:4)+NH4	904.739	19.8969
WTTvsWTC	291	6.3014	0.43455	DG(14:0_22:6)+NH4	630.509	15.9527
WTTvsWTC	588	6.2816	0.77839	PE(20:3p_19:1)+H	766.575	17.2017
WTTvsWTC	459	6.2443	0.85101	PC(18:2e_19:1)+H	784.621	17.3665
WTTvsWTC	341	6.1947	0.96884	LPC(16:1e)+H	480.345	10.3739
WTTvsWTC	997	6.1719	0.78236	TG(18:0_18:1_22:5)+NH4	952.833	21.5538
WTTvsWTC	1076	6.1457	0.94697	TG(18:4_22:6_22:6)+NH4	988.739	19.8308
WTTvsWTC	515	6.1425	0.66922	PE(16:0p_17:1)+H	688.528	16.5259
WTTvsWTC	233	6.0899	0.80282	ChE(18:2)+NH4	666.618	20.8324
WTTvsWTC	80	6.0772	0.95679	PC(18:1e_18:3)+HCOO	812.581	16.6084
WTTvsWTC	201	6.0125	0.64389	PI(18:1_22:5)-H	909.55	15.4567
WTTvsWTC	913	5.9752	0.67861	TG(19:1_18:2_18:3)+NH4	910.786	20.818
WTTvsWTC	1065	5.9731	0.54541	TG(18:1_22:4_22:5)+NH4	1000.83	21.2754
WTTvsWTC	941	5.9692	0.77438	TG(20:4e_18:1_18:1)+NH4	910.822	21.6071
WTTvsWTC	1007	5.8682	0.79771	TG(18:1_18:1_22:6)+NH4	948.801	21.0386
WTTvsWTC	974	5.8594	0.79355	TG(17:0_18:3_22:6)+NH4	932.77	20.5347
WTTvsWTC	1091	5.8393	0.87518	TG(20:3_22:5_22:6)+NH4	1020.8	20.7268
WTTvsWTC	14	5.8207	0.95933	LPC(17:1)-CH3	492.31	9.24725
WTTvsWTC	44	5.7441	0.84564	LPE(18:1e)-H	464.315	11.9207
WTTvsWTC	425	5.7285	0.6234	PC(16:1e_18:3)+H	740.559	15.8687
WTTvsWTC	696	5.7227	0.82906	TG(12:0_14:0_18:3)+NH4	762.661	19.2271
WTTvsWTC	323	5.7082	0.80528	DG(22:5_18:2)+NH4	684.556	16.8829
WTTvsWTC	897	5.7078	0.85823	TG(18:3_18:3_18:3)+NH4	890.723	19.6688
WTTvsWTC	1028	5.6877	0.73397	TG(19:0_18:3_22:6)+NH4	960.801	20.9462
WTTvsWTC	41	5.6595	0.81951	LPE(16:1e)-H	436.283	10.6585
WTTvsWTC	3	5.4896	0.89701	Cer(d19:0_18:0)+HCOO	626.573	16.9846
WTTvsWTC	966	5.4852	0.76809	TG(16:0e_19:1_22:5)+NH4	924.838	21.7707
WTTvsWTC	854	5.4814	0.84892	TG(17:0_18:3_18:3)+NH4	882.755	20.3653
WTTvsWTC	325	5.4475	0.79485	DG(22:5_18:2)+Na	689.512	16.8832
WTTvsWTC	853	5.4269	0.83565	TG(18:1_17:1_18:3)+NH4	884.77	20.6651
WTTvsWTC	990	5.3482	0.7764	TG(18:1_18:2_22:0)+NH4	958.88	22.1343
WTTvsWTC	1002	5.3177	0.86679	TG(18:0_18:1_22:6)+NH4	950.817	21.3122
WTTvsWTC	604	5.2883	0.47543	PI(16:0_18:2)+NH4	852.56	14.917
WTTvsWTC	148	5.2349	0.73123	PE(18:1e_18:3)-H	724.529	16.6866
WTTvsWTC	882	5.2343	0.64926	TG(18:1_18:2_18:2)+NH4	898.786	20.8733
WTTvsWTC	1058	5.1988	0.5831	TG(22:6_17:1_22:6)+NH4	980.77	20.419
WTTvsWTC	999	5.1759	0.79042	TG(18:0e_18:1_22:5)+Na	943.809	21.9797
WTTvsWTC	1025	5.1527	0.68947	TG(19:1_18:1_22:6)+NH4	962.817	21.2015
WTTvsWTC	516	5.143	0.76244	PE(16:0p_17:1)+H	688.528	16.5848
WTTvsWTC	969	5.0456	0.61845	TG(16:0e_19:1_22:6)+NH4	922.822	21.5215
WTTvsWTC	819	4.8435	0.65278	TG(16:0_18:2_18:2)+NH4	872.77	20.7541
WTTvsWTC	376	4.8363	0.44673	LPC(22:6)+H	568.34	15.4132
WTTvsWTC	348	4.769	0.89235	LPC(18:1e)+H	508.376	11.687
WTTvsWTC	972	4.7619	0.89141	TG(18:3e_17:0_22:5)+NH4	920.807	21.2499
WTTvsWTC	204	4.7592	0.52241	PS(22:5_18:2)-H	832.513	15.1443
WTTvsWTC	304	4.7015	0.69828	DG(18:1_20:2)+NH4	664.587	17.6514
WTTvsWTC	1050	4.6427	0.65724	TG(20:0_18:1_22:6)+NH4	978.848	21.658
WTTvsWTC	1074	4.6202	0.75595	TG(18:3_22:6_22:6)+Na	995.71	20.052
WTTvsWTC	543	4.6193	0.4767	PE(18:1e_18:1)+Na	752.556	17.5537
WTTvsWTC	1057	4.6158	0.77676	TG(17:0_22:6_22:6)+NH4	982.786	20.6952
WTTvsWTC	1103	4.5163	0.6409	TG(22:5_22:5_22:6)+NH4	1044.8	20.6481
WTTvsWTC	234	4.4897	0.53865	ChE(18:3)+NH4	664.603	20.4877
WTTvsWTC	977	4.4704	0.76985	TG(18:0_18:1_22:0)+NH4	962.911	22.6067
WTTvsWTC	711	4.4207	0.95502	TG(14:0_14:0_18:2)+NH4	792.708	20.0367
WTTvsWTC	49	4.4029	0.7758	LPI(18:3)-H	593.273	7.62175
WTTvsWTC	828	4.3985	0.48186	TG(16:1_18:3_18:3)+NH4	866.723	19.8662
WTTvsWTC	544	4.34	0.51378	PE(18:0p_18:2)+H	728.559	17.0948
WTTvsWTC	479	4.2465	0.37869	PC(40:4)+H	838.632	17.1233
WTTvsWTC	320	4.1605	0.47182	DG(18:1_22:5)+NH4	686.572	17.314
WTTvsWTC	822	4.098	0.69355	TG(16:0_18:2_18:3)+NH4	870.755	20.4674
WTTvsWTC	548	4.0977	0.55033	PE(18:1e_18:2)+Na	750.541	17.0946
WTTvsWTC	190	4.0865	0.89651	PI(18:1e_18:1)-H	847.571	16.4138
WTTvsWTC	1023	4.063	0.48943	TG(19:0_18:1_22:6)+NH4	964.833	21.4541
WTTvsWTC	988	4.0449	0.67944	TG(18:1_18:1_22:0)+NH4	960.895	22.3715
WTTvsWTC	964	3.9301	0.73176	TG(17:0_18:1_22:5)+NH4	938.817	21.3469
WTTvsWTC	383	3.9077	0.70648	LPC(24:1)+H	606.449	13.223
WTTvsWTC	910	3.8898	0.53063	TG(19:1_18:1_18:3)+NH4	912.801	21.079
WTTvsWTC	805	3.874	0.89198	TG(18:4_15:0_18:3)+NH4	852.708	19.67
WTTvsWTC	285	3.8478	0.78443	DG(18:1_18:3)+NH4	634.541	16.5346
WTTvsWTC	893	3.8297	0.59916	TG(18:0e_18:3_18:4)+NH4	880.775	20.9704
WTTvsWTC	370	3.8101	0.77606	LPC(22:3)+Na	596.369	11.0816
WTTvsWTC	498	3.774	0.38182	PC(42:7)+H	860.616	16.6328
WTTvsWTC	310	3.7341	0.43407	DG(18:3_20:4)+NH4	656.525	16.0496
WTTvsWTC	218	3.6812	0.36361	Cer(d18:0_19:0+O)+H	598.577	16.3767
WTTvsWTC	1009	3.6025	0.37762	TG(18:0e_18:2_22:6)+Na	939.778	21.478
WTTvsWTC	744	3.5899	0.5023	TG(18:1_12:0_18:3)+NH4	816.708	19.8945
WTTvsWTC	13	3.5851	0.86624	LPC(17:1)+HCOO	552.331	9.24925
WTTvsWTC	391	3.5347	0.55125	LPI(18:3)+H	595.288	7.62566
WTTvsWTC	16	3.5032	0.38314	LPC(18:1)-CH3	506.325	10.2507
WTTvsWTC	217	3.2911	0.35962	Cer(d19:0_18:0)+H	582.582	16.989
WTTvsWTC	417	3.1618	0.3155	PC(16:0_18:1)+Na	782.567	16.2939
WTTvsWTC	937	3.0455	0.41526	TG(20:3e_18:1_18:1)+NH4	912.838	21.8446
WTTvsWTC	385	3.0169	0.33251	LPC(28:0)+H	664.528	15.6634
WTTvsWTC	1033	2.9611	0.27531	TG(18:1_20:4_22:6)+NH4	970.786	20.5935
WTTvsWTC	354	2.8799	0.34915	LPC(18:3e)+H	504.345	9.96653
WTTvsWTC	130	2.7693	0.61264	PE(16:1e_17:1)-H	686.513	16.5708
WTTvsWTC	856	2.698	0.48258	TG(18:2_13:0_22:6)+NH4	878.723	19.9344
WTTvsWTC	410	2.6495	0.26344	PC(15:0_18:1)+H	746.569	15.9578
WTTvsWTC	932	2.5985	0.3678	TG(18:0_18:1_20:3)+NH4	928.833	21.5163
WTTvsWTC	144	2.5605	0.76081	PE(18:1e_18:1)-H	728.56	17.5378
WTTvsWTC	992	2.5462	0.47265	TG(18:1_18:3_22:0)+NH4	956.864	21.8938
WTTvsWTC	713	2.5443	0.50498	TG(14:0_14:0_18:3)+NH4	790.692	19.7212
WTTvsWTC	732	2.4652	0.40627	TG(16:0_14:0_18:1)+NH4	822.755	20.8112
WTTvsWTC	898	2.4489	0.23308	TG(18:3_18:3_18:3)+Na	895.679	19.9009
WTTvsWTC	963	2.4461	0.33872	TG(19:1_18:1_20:3)+NH4	940.833	21.4645
WTTvsWTC	146	2.4229	0.71683	PE(18:1e_18:2)-H	726.544	17.1018
WTTvsWTC	1104	2.4165	0.22021	TG(22:5_22:5_22:6)+NH4	1044.8	20.789
WTTvsWTC	887	2.3664	0.46087	TG(18:1_18:2_18:3)+NH4	896.77	20.5898
WTTvsWTC	579	2.3436	0.39045	PE(20:0p_18:1)+H	758.606	18.1649
WTTvsWTC	527	2.2522	0.21264	PE(16:0p_18:3)+H	698.512	15.9331
WTTvsWTC	171	2.1224	0.29242	PE(18:1_22:5)-H	790.539	16.4701
WTTvsWTC	847	2.1181	0.28898	TG(17:0_18:1_18:3)+NH4	886.786	20.9429
WTTvsWTC	1004	2.056	0.34924	TG(18:0e_18:1_22:6)+Na	941.793	21.7389
WTTvsWTC	894	2.0483	0.34984	TG(18:3_18:2_18:3)+Na	897.694	19.9835
WTTvsWTC	183	1.9932	0.31269	PI(16:0_18:2)-H	833.519	14.8958
WTTvsWTC	395	1.9859	0.36111	MG(18:1D7)+H	364.344	11.1991
WTTvsWTC	540	1.9687	0.29516	PE(18:0p_18:1)+H	730.575	17.5528
WTTvsWTC	981	1.9425	0.35564	TG(18:3_18:2_22:6)+Na	947.71	20.1725
WTTvsWTC	533	1.9054	0.25499	PE(16:0p_19:1)+H	716.559	17.2606
WTTvsWTC	621	1.8709	0.23587	PI(18:1_18:3)+NH4	876.56	14.6968
WTTvsWTC	571	1.8651	0.3737	PE(18:1p_19:1)+H	742.575	17.4151
WTTvsWTC	1072	1.8498	0.2779	TG(18:3_22:5_22:6)+Na	997.726	20.3455
WTTvsWTC	891	1.8479	0.21462	TG(18:1_18:3_18:3)+Na	899.71	20.2868
WTTvsWTC	273	1.8015	0.16905	DG(17:0_18:2)+NH4	624.556	17.1033
WTTvsWTC	596	1.7966	0.22827	PE(18:3_22:6)+H	786.507	15.1324
WTTvsWTC	947	1.7833	0.25315	TG(18:3_18:2_20:3)+NH4	920.77	20.4018
WTTvsWTC	1092	1.6349	0.17638	TG(22:5_20:4_22:6)+NH4	1018.79	20.5947
WTTvsWTC	709	1.5685	0.31521	TG(18:1_14:0_14:0)+NH4	794.723	20.3792
WTTvsWTC	825	1.5364	0.25613	TG(16:1_18:2_18:3)+Na	873.694	20.1699
WTTvsWTC	345	1.534	0.23568	LPC(17:1)+H	508.34	9.2535
WTTvsWTC	905	1.5224	0.25663	TG(19:0_18:1_18:2)+NH4	916.833	21.5673
WTTvsWTC	909	1.5174	0.43384	TG(16:0e_19:1_20:3)+NH4	900.838	21.7558
WTTvsWTC	246	1.4567	0.15437	DG(18:1_12:0)+NH4	556.494	15.8036
WTTvsWTC	654	1.4527	0.33616	SPH(d20:0)+H	330.337	10.4506
WTTvsWTC	535	1.4506	0.18745	PE(16:1e_19:1)+Na	738.541	17.2567
WTTvsWTC	347	1.4302	0.38763	LPC(18:1)+Na	544.337	10.2434
WTTvsWTC	274	1.4234	0.1961	DG(17:0_18:3)+NH4	622.541	16.6436
WTTvsWTC	160	1.3345	0.36413	PE(20:2e_18:1)-H	754.576	17.7557
WTTvsWTC	915	1.3275	0.17909	TG(19:1_18:3_18:3)+NH4	908.77	20.5463
WTTvsWTC	555	1.2892	0.15004	PE(18:2p_18:2)+H	724.528	16.0982
WTTvsWTC	371	1.2585	0.21408	LPC(22:3)+H	574.387	11.0775
WTTvsWTC	877	1.2157	0.25154	TG(18:0e_18:1_18:2)+NH4	888.838	21.8596
WTTvsWTC	574	1.1495	0.18726	PE(18:2p_19:1)+H	740.559	16.9921
WTTvsWTC	1021	1.09	0.23315	TG(19:0_18:1_22:5)+NH4	966.848	21.6946
WTTvsWTC	774	1.0719	0.16357	TG(18:1_14:0_18:2)+NH4	846.755	20.6481
WTTvsWTC	1055	1.0265	0.10923	TG(22:4_17:1_22:5)+NH4	986.817	21.0874
WTTvsWTC	361	1.0003	0.17834	LPC(20:3)+Na	568.337	9.65786
WTTvsWTC	586	0.97849	0.12977	PE(16:0p_22:6)+H	748.528	16.3325
WTTvsWTC	139	0.964	0.28656	PE(16:1e_19:1)-H	714.544	17.2674
WTTvsWTC	796	0.94224	0.12944	TG(15:0_18:1_18:2)+NH4	860.77	20.8094
WTTvsWTC	346	0.94041	0.32657	LPC(18:1)+H	522.355	10.247
WTTvsWTC	326	0.93482	0.11992	DG(18:3_22:5)+NH4	682.541	16.4128
WTTvsWTC	193	0.926	0.12903	PI(18:1_18:3)-H	857.519	14.6888
WTTvsWTC	488	0.91037	0.19099	PC(40:7)+H	832.585	15.974
WTTvsWTC	715	0.90978	0.10241	TG(10:0_18:1_18:3)+NH4	788.676	19.4205
WTTvsWTC	815	0.89687	0.13186	TG(16:0_18:1_18:2)+NH4	874.786	21.0467
WTTvsWTC	158	0.83898	0.24219	PE(18:3e_19:1)-H	738.544	16.9918
WTTvsWTC	806	0.80153	0.080578	TG(18:3_13:0_20:5)+NH4	850.692	19.4943
WTTvsWTC	135	0.7518	0.16938	PE(16:1e_18:3)-H	696.497	15.9379
WTTvsWTC	896	0.74712	0.15563	TG(18:3_18:3_18:3)+Na	895.679	19.6676
WTTvsWTC	427	0.729	0.082428	PC(35:1)+H	774.601	16.639
WTTvsWTC	778	0.71721	0.10424	TG(18:1_14:0_18:3)+Na	849.694	20.3303
WTTvsWTC	996	0.7055	0.094032	TG(18:0_18:1_22:5)+Na	957.788	21.5559
WTTvsWTC	15	0.6565	0.1267	LPC(18:1)+HCOO	566.346	10.24
WTTvsWTC	379	0.63568	0.13298	LPC(24:0)+Na	630.447	13.9922
WTTvsWTC	381	0.61566	0.060089	LPC(24:0)+H	608.465	14.4838
WTTvsWTC	842	0.61457	0.090452	TG(17:0_18:1_18:2)+NH4	888.801	21.2117
WTTvsWTC	202	0.55271	0.099879	PS(18:1D7_15:0)-H	753.542	15.0379
WTTvsWTC	29	0.54532	0.13682	LPC(22:3)+HCOO	618.378	11.0737
WTTvsWTC	873	0.53916	0.063956	TG(18:0_18:1_18:2)+NH4	902.817	21.4188
WTTvsWTC	472	0.53479	0.075553	PC(38:7)+H	804.554	15.4092
WTTvsWTC	182	0.5206	0.096813	PI(16:0_18:1)-H	835.534	15.3272
WTTvsWTC	468	0.50509	0.044175	PC(16:0_22:5)+Na	830.567	16.2388
WTTvsWTC	380	0.48878	0.11876	LPC(24:0)+H	608.465	13.9939
WTTvsWTC	350	0.40048	0.05754	LPC(18:3)+Na	540.306	8.28656
WTTvsWTC	801	0.38525	0.050252	TG(15:0_18:2_18:3)+NH4	856.739	20.212
WTTvsWTC	611	0.23562	0.025566	PI(18:0_18:1)+H	865.58	15.9529
WTTvsWTC	692	0.16594	0.026334	TG(18:1_12:0_14:0)+NH4	766.692	19.9249
WTTvsWTC	524	0.15986	0.032458	PE(16:1e_18:1)+Na	724.525	16.8541
WTTvsWTC	840	0.1341	0.018095	TG(18:0_17:1_18:1)+NH4	890.817	21.4637
WTTvsWTC	595	0.13114	0.018564	PE(22:5_18:2)+H	790.538	16.0279
WTTvsWTC	983	0.10121	0.017342	TG(18:3_18:3_22:6)+Na	945.694	19.8681
WTTvsWTC	1006	0.04198	0.0073051	TG(18:1_18:1_22:6)+Na	953.757	21.041
WTTvsWTC	820	-0.0047611	-0.00063691	TG(16:0e_18:1_18:3)+NH4	858.791	21.2224
WTTvsWTC	174	-0.019337	-0.0042089	PE(22:5_18:2)-H	788.524	16.0276
WTTvsWTC	477	-0.085095	-0.012121	PC(39:5)+H	822.601	16.5351
WTTvsWTC	1012	-0.10477	-0.015159	TG(18:1_18:3_22:5)+Na	951.741	20.7582
WTTvsWTC	521	-0.1146	-0.022563	PE(16:0p_18:1)+H	702.543	16.8537
WTTvsWTC	525	-0.1146	-0.022563	PE(16:1e_18:1)+H	702.543	16.853
WTTvsWTC	545	-0.11643	-0.0078581	PE(18:0p_18:2)+H	728.559	18.0716
WTTvsWTC	373	-0.13595	-0.027016	LPC(22:6)+H	568.34	9.16813
WTTvsWTC	808	-0.16212	-0.028695	TG(18:0_16:0_18:1)+NH4	878.817	21.5681
WTTvsWTC	288	-0.20034	-0.028896	DG(18:3_18:2)+NH4	632.525	16.0541
WTTvsWTC	880	-0.28091	-0.055594	TG(18:0e_18:1_18:3)+NH4	886.822	21.6059
WTTvsWTC	268	-0.286	-0.046988	DG(16:0_18:2)+NH4	610.541	16.7817
WTTvsWTC	724	-0.35064	-0.045742	TG(16:1_13:0_18:1)+NH4	806.723	20.26
WTTvsWTC	758	-0.41903	-0.080492	TG(18:1_13:0_18:3)+NH4	830.723	20.0735
WTTvsWTC	8	-0.46772	-0.097769	FA(20:4)-H	303.233	11.1584
WTTvsWTC	703	-0.51461	-0.060852	TG(15:0_14:1_16:1)+NH4	778.692	19.8947
WTTvsWTC	883	-0.52843	-0.06457	TG(18:0e_18:2_18:3)+NH4	884.807	21.3399
WTTvsWTC	519	-0.53527	-0.063791	PE(16:2e_17:1)+H	686.512	16.0267
WTTvsWTC	782	-0.55125	-0.11521	TG(14:0_18:3_18:3)+Na	845.663	19.6996
WTTvsWTC	156	-0.58947	-0.27844	PE(18:1e_19:1)-H	742.576	17.9268
WTTvsWTC	61	-0.623	-0.064432	PC(16:0_18:1)+HCOO	804.576	16.301
WTTvsWTC	503	-0.63446	-0.083491	PC(44:12)+H	878.569	15.4587
WTTvsWTC	81	-0.76522	-0.17042	PC(18:4_18:1)+HCOO	824.545	15.2788
WTTvsWTC	929	-0.81544	-0.2078	TG(18:0_18:1_20:2)+NH4	930.848	21.7722
WTTvsWTC	1066	-0.85491	-0.082707	TG(18:1_22:4_22:6)+NH4	998.817	21.0417
WTTvsWTC	509	-0.8759	-0.10554	PE(14:0p_18:1)+H	674.512	16.1527
WTTvsWTC	576	-1.031	-0.10577	PE(20:4e_17:1)+H	738.543	16.5645
WTTvsWTC	771	-1.0883	-0.18313	TG(18:1_14:0_18:1)+NH4	848.77	20.9226
WTTvsWTC	292	-1.1373	-0.10725	DG(18:4_18:3)+NH4	628.494	15.2561
WTTvsWTC	727	-1.1716	-0.23117	TG(16:0_13:0_18:3)+NH4	804.708	19.9362
WTTvsWTC	907	-1.1912	-0.18878	TG(19:0_18:1_18:3)+NH4	914.817	21.3352
WTTvsWTC	283	-1.2764	-0.16337	DG(18:1_18:1)+H	621.545	17.4582
WTTvsWTC	995	-1.2896	-0.13205	TG(18:0_18:1_22:4)+NH4	954.848	21.5984
WTTvsWTC	584	-1.3107	-0.13053	PE(18:0p_20:4)+H	752.559	16.9174
WTTvsWTC	921	-1.3216	-0.3286	TG(18:0_18:1_20:0)+NH4	934.88	22.2692
WTTvsWTC	927	-1.4251	-0.29677	TG(18:0_18:1_20:1)+NH4	932.864	22.0188
WTTvsWTC	850	-1.4594	-0.1768	TG(18:2e_17:1_18:1)+NH4	872.807	21.3883
WTTvsWTC	581	-1.5319	-0.28082	PE(20:1p_18:1)+H	756.59	17.7637
WTTvsWTC	205	-1.5645	-0.28325	PS(18:3_22:5)-H	830.498	14.7149
WTTvsWTC	480	-1.5939	-0.20047	PC(40:5)+H	836.616	16.7095
WTTvsWTC	254	-1.6005	-0.26673	DG(18:1_14:0)+NH4	584.525	16.5253
WTTvsWTC	151	-1.619	-0.38528	PE(18:3e_18:2)-H	722.513	16.1091
WTTvsWTC	394	-1.6456	-0.38261	MG(18:1D7)+NH4	381.37	11.2002
WTTvsWTC	269	-1.6483	-0.19133	DG(16:1_18:2)+NH4	608.525	16.3289
WTTvsWTC	653	-1.7045	-0.16077	SPH(d19:0)+H	316.321	9.59959
WTTvsWTC	195	-1.7047	-0.15291	PI(18:3_18:2)-H	855.503	14.2537
WTTvsWTC	176	-1.7188	-0.21005	PE(18:3_22:6)-H	784.492	15.1299
WTTvsWTC	133	-1.7357	-0.46734	PE(16:1e_18:1)-H	700.529	16.8463
WTTvsWTC	803	-1.7602	-0.24813	TG(15:0_18:3_18:3)+NH4	854.723	19.9157
WTTvsWTC	65	-1.7687	-0.28026	PC(16:1_18:3)+HCOO	798.529	14.9986
WTTvsWTC	737	-1.8746	-0.24511	TG(18:1_12:0_18:1)+NH4	820.739	20.511
WTTvsWTC	695	-1.8974	-0.31664	TG(12:0_14:0_18:2)+NH4	764.676	19.5725
WTTvsWTC	471	-1.9062	-0.27506	PC(38:6)+H	806.569	15.8246
WTTvsWTC	570	-1.9083	-0.28622	PE(18:1e_19:1)+Na	766.572	17.9465
WTTvsWTC	762	-1.986	-0.60774	TG(18:3_13:0_18:3)+NH4	826.692	19.41
WTTvsWTC	392	-1.9993	-0.5478	MG(18:1)+H	357.3	11.2243
WTTvsWTC	207	-2.0379	-0.44695	PS(22:5_22:5)-H	882.529	15.4824
WTTvsWTC	526	-2.0698	-0.25436	PE(16:0p_18:2)+H	700.528	16.3783
WTTvsWTC	549	-2.0848	-0.25314	PE(18:1p_18:2)+H	726.543	16.5657
WTTvsWTC	962	-2.1369	-0.44027	TG(19:1_18:1_20:2)+NH4	942.848	21.6778
WTTvsWTC	483	-2.2159	-0.31705	PC(18:0_22:6)+Na	856.583	16.5466
WTTvsWTC	766	-2.2571	-0.25836	TG(18:0_14:0_18:1)+NH4	850.786	21.2016
WTTvsWTC	112	-2.2774	-0.26915	PC(18:3_22:6)+HCOO	872.545	15.0753
WTTvsWTC	640	-2.3011	-0.27701	SM(d36:1)+H	731.606	16.1413
WTTvsWTC	683	-2.3204	-0.35719	TG(18:1_12:0_12:0)+NH4	738.661	19.4466
WTTvsWTC	418	-2.3241	-0.23973	PC(34:1)+H	760.585	16.3053
WTTvsWTC	372	-2.3244	-0.32079	LPC(22:6)+Na	590.322	9.19213
WTTvsWTC	100	-2.4096	-0.47855	PC(16:1_22:6)+HCOO	848.545	15.4093
WTTvsWTC	530	-2.4154	-0.25934	PE(17:0_18:1)+H	732.554	16.6859
WTTvsWTC	872	-2.4955	-0.53229	TG(18:0_18:1_18:1)+NH4	904.833	21.6726
WTTvsWTC	136	-2.5303	-0.43241	PE(17:0_18:1)-H	730.539	16.6693
WTTvsWTC	179	-2.5821	-0.24063	PG(40:7)-H	819.518	15.1123
WTTvsWTC	912	-2.6217	-0.22261	TG(18:3e_18:1_19:1)+NH4	898.822	21.5886
WTTvsWTC	68	-2.6532	-0.29949	PC(17:0_18:1)+HCOO	818.592	16.6135
WTTvsWTC	282	-2.6723	-0.35237	DG(18:1_18:1)+NH4	638.572	17.4597
WTTvsWTC	559	-2.6779	-0.35758	PE(18:4_18:1)+H	738.507	15.3421
WTTvsWTC	106	-2.7661	-0.2567	PC(18:0_22:5)+HCOO	880.607	16.7123
WTTvsWTC	263	-2.7815	-0.34923	DG(15:0_18:1D7)+NH4	605.584	16.8858
WTTvsWTC	264	-2.7894	-0.33123	DG(15:0_18:1D7)+H	588.558	16.8854
WTTvsWTC	110	-2.7897	-0.39039	PC(22:5_18:2)+HCOO	876.576	15.9681
WTTvsWTC	421	-2.837	-0.2707	PC(34:3)+H	756.554	15.4028
WTTvsWTC	450	-2.8816	-0.38523	PC(18:3_18:3)+Na	800.52	14.8229
WTTvsWTC	473	-2.888	-0.53026	PC(38:7e)+H	790.575	16.2522
WTTvsWTC	647	-2.8903	-0.41701	SPH(d16:0)+H	274.274	7.5102
WTTvsWTC	902	-2.9317	-0.61049	TG(19:1_18:0_18:1)+NH4	918.848	21.8195
WTTvsWTC	979	-2.9358	-0.45428	TG(18:1_18:3_22:6)+Na	949.726	20.4762
WTTvsWTC	375	-2.9637	-0.53349	LPC(22:6)+Na	590.322	9.42136
WTTvsWTC	393	-2.964	-0.63457	MG(18:1)+NH4	374.326	11.2231
WTTvsWTC	494	-3.0039	-0.37574	PC(41:7)+H	846.601	16.4414
WTTvsWTC	823	-3.0527	-0.32249	TG(16:0e_18:2_18:3)+NH4	856.775	20.9478
WTTvsWTC	401	-3.0636	-0.32741	PC(30:1)+H	704.522	14.8815
WTTvsWTC	437	-3.0946	-0.32646	PC(36:2)+H	786.601	16.5778
WTTvsWTC	438	-3.1693	-0.34914	PC(18:0_18:3)+Na	806.567	16.1585
WTTvsWTC	360	-3.1708	-0.65057	LPC(20:1)+H	550.387	11.443
WTTvsWTC	232	-3.2286	-0.31248	ChE(18:1)+NH4	668.634	21.1892
WTTvsWTC	420	-3.2667	-0.32232	PC(16:0_18:3)+Na	778.536	15.3994
WTTvsWTC	520	-3.2759	-0.35504	PE(16:0_18:1)+H	718.538	16.36
WTTvsWTC	475	-3.2825	-0.4128	PC(38:8)+H	802.538	14.8462
WTTvsWTC	308	-3.3292	-0.35758	DG(18:3_20:3)+NH4	658.541	16.3179
WTTvsWTC	451	-3.3297	-0.54386	PC(36:6)+H	778.538	14.8214
WTTvsWTC	11	-3.3387	-0.77294	LPC(16:1)+HCOO	538.315	8.49287
WTTvsWTC	109	-3.3697	-0.24257	PC(18:3_22:4)+HCOO	876.576	15.7108
WTTvsWTC	358	-3.3716	-0.66113	LPC(20:1)+H	550.387	11.1793
WTTvsWTC	18	-3.3749	-0.72703	LPC(18:3)-CH3	502.294	8.25731
WTTvsWTC	97	-3.382	-0.34161	PC(16:0_22:5)+HCOO	852.576	16.2311
WTTvsWTC	208	-3.3995	-0.74405	PS(22:5_22:6)-H	880.513	15.0534
WTTvsWTC	54	-3.4226	-0.33577	PC(18:1_14:0)+HCOO	776.545	15.5844
WTTvsWTC	798	-3.446	-0.39708	TG(19:1_14:0_18:3)+NH4	858.755	20.5162
WTTvsWTC	33	-3.448	-0.64292	LPC(22:6)+HCOO	612.331	9.41453
WTTvsWTC	890	-3.4807	-0.38748	TG(18:1e_18:2_18:3)+NH4	882.791	21.0864
WTTvsWTC	119	-3.5123	-0.59641	PC(20:2_22:6)+HCOO	902.592	16.1953
WTTvsWTC	31	-3.5207	-0.8911	LPC(22:6)+HCOO	612.331	9.16355
WTTvsWTC	419	-3.5283	-0.39261	PC(34:2)+H	758.569	15.8443
WTTvsWTC	359	-3.5354	-0.61737	LPC(20:1)+Na	572.369	11.1732
WTTvsWTC	43	-3.5443	-0.87365	LPE(17:1)-H	464.278	9.33589
WTTvsWTC	436	-3.5739	-0.42849	PC(18:0_18:2)+Na	808.583	16.579
WTTvsWTC	362	-3.6005	-0.63421	LPC(20:3)+H	546.355	9.64669
WTTvsWTC	122	-3.6172	-0.6705	PC(22:6_22:6)+HCOO	922.56	15.4585
WTTvsWTC	446	-3.6813	-0.43446	PC(36:5)+H	780.554	15.2888
WTTvsWTC	556	-3.7197	-0.46912	PE(16:0p_20:4)+H	724.528	16.4192
WTTvsWTC	34	-3.7504	-0.6612	LPC(22:6)-CH3	552.31	9.41561
WTTvsWTC	25	-3.763	-0.86442	LPC(20:3)-CH3	530.325	9.64261
WTTvsWTC	351	-3.7779	-0.65826	LPC(18:3)+H	518.324	8.26773
WTTvsWTC	448	-3.8252	-0.25484	PC(18:3_18:3)+Na	800.52	14.683
WTTvsWTC	416	-3.8296	-0.60242	PC(34:0)+H	762.601	16.798
WTTvsWTC	542	-3.8408	-0.54865	PE(36:2)+Na	766.536	16.6144
WTTvsWTC	21	-3.8427	-0.92958	LPC(20:1)+HCOO	594.378	11.1818
WTTvsWTC	284	-3.9208	-0.5292	DG(18:1_18:2)+NH4	636.556	16.9807
WTTvsWTC	734	-3.933	-0.44763	TG(15:0_18:1D7_15:0)+NH4	829.798	20.7935
WTTvsWTC	374	-3.9538	-0.84638	LPC(22:6)+H	568.34	9.42336
WTTvsWTC	812	-3.972	-0.70258	TG(16:0_18:1_18:1)+NH4	876.801	21.3214
WTTvsWTC	874	-3.9892	-0.40444	TG(18:0_18:1_18:2)+Na	907.773	21.4218
WTTvsWTC	434	-4.0969	-0.64899	PC(35:4)+H	768.554	15.3398
WTTvsWTC	69	-4.1002	-0.43199	PC(17:0_18:2)+HCOO	816.576	16.1643
WTTvsWTC	496	-4.1305	-0.48027	PC(42:11)+H	852.554	15.125
WTTvsWTC	669	-4.1388	-0.5548	TG(12:0_12:0_14:0)+NH4	684.614	18.8423
WTTvsWTC	486	-4.1434	-0.3059	PC(40:7)+H	832.585	15.71
WTTvsWTC	127	-4.1557	-0.45431	PE(14:0_18:3)-H	684.461	14.7049
WTTvsWTC	567	-4.1784	-0.63666	PE(18:0p_19:1)+H	744.59	17.9377
WTTvsWTC	398	-4.2331	-0.47976	MG(22:6)+H	403.284	10.2433
WTTvsWTC	469	-4.2415	-0.36263	PC(38:5)+H	808.585	16.2402
WTTvsWTC	340	-4.251	-0.7367	LPC(16:1)+H	494.324	8.49612
WTTvsWTC	690	-4.2553	-0.55619	TG(16:0_14:0_14:0)+NH4	768.708	20.2492
WTTvsWTC	24	-4.2618	-0.8982	LPC(20:3)+HCOO	590.346	9.64202
WTTvsWTC	499	-4.4327	-0.67718	PC(42:8)+H	858.601	16.2028
WTTvsWTC	272	-4.4418	-0.65198	DG(17:0_18:1)+NH4	626.572	17.5841
WTTvsWTC	17	-4.4914	-0.86915	LPC(18:3)+HCOO	562.315	8.25889
WTTvsWTC	245	-4.5207	-0.4232	DG(16:0_14:0)+NH4	558.509	16.315
WTTvsWTC	615	-4.5492	-0.55801	PI(36:2e)+H	849.585	15.9076
WTTvsWTC	131	-4.5612	-0.73325	PE(16:0_18:1)-H	716.524	16.361
WTTvsWTC	441	-4.5776	-0.37451	PC(36:4)+H	782.569	15.6128
WTTvsWTC	187	-4.6407	-0.75615	PI(18:0_18:1)-H	863.566	15.9431
WTTvsWTC	98	-4.6535	-0.46134	PC(18:3_20:3)+HCOO	850.56	15.3969
WTTvsWTC	422	-4.6864	-0.60513	PC(16:1_18:3)+Na	776.52	15.0043
WTTvsWTC	538	-4.7266	-0.55485	PE(18:0_18:1)+H	746.569	17.0738
WTTvsWTC	645	-4.7492	-0.89145	SM(d42:2)+H	813.684	17.6669
WTTvsWTC	339	-4.7777	-0.83295	LPC(16:1)+Na	516.306	8.49245
WTTvsWTC	253	-4.7805	-0.61796	DG(16:0_16:0)+NH4	586.541	17.0242
WTTvsWTC	72	-4.785	-0.60169	PC(17:1_18:3)+HCOO	812.545	15.3031
WTTvsWTC	860	-4.8002	-0.8914	TG(18:0_18:0_18:1)+NH4	906.848	21.9166
WTTvsWTC	500	-4.8376	-0.56372	PC(42:9)+H	856.585	15.8014
WTTvsWTC	403	-4.8387	-0.56767	PC(32:0)+H	734.569	16.0984
WTTvsWTC	461	-4.842	-0.54337	PC(37:4)+H	796.585	16.062
WTTvsWTC	27	-4.8528	-0.79399	LPC(22:1)+HCOO	622.409	12.2757
WTTvsWTC	7	-4.8744	-0.90925	FA(18:4)-H	275.202	9.70299
WTTvsWTC	464	-4.9072	-0.705	PC(38:2)+H	814.632	17.1845
WTTvsWTC	236	-4.9108	-0.44373	ChE(20:4)+NH4	690.618	20.6629
WTTvsWTC	39	-4.9162	-0.90015	LPE(16:1)-H	450.263	8.591
WTTvsWTC	107	-4.9266	-0.48262	PC(18:0_22:5)+HCOO	880.607	16.9467
WTTvsWTC	439	-4.9421	-0.46822	PC(36:3)+H	784.585	16.1532
WTTvsWTC	369	-4.9902	-0.85916	LPC(22:2)+H	576.402	11.5763
WTTvsWTC	411	-5.0069	-0.44631	PC(15:0_18:2)+H	744.554	15.4151
WTTvsWTC	423	-5.0205	-0.60464	PC(34:4)+H	754.538	15.0075
WTTvsWTC	150	-5.0626	-0.69843	PE(18:4_18:1)-H	736.492	15.3348
WTTvsWTC	111	-5.0828	-0.8135	PC(18:3_22:5)+HCOO	874.56	15.5178
WTTvsWTC	62	-5.1094	-0.50395	PC(16:0_18:2)+HCOO	802.56	15.8412
WTTvsWTC	522	-5.1102	-0.64147	PE(16:0_18:2)+H	716.522	15.8818
WTTvsWTC	343	-5.1366	-0.52516	LPC(17:0)+H	510.355	10.0402
WTTvsWTC	484	-5.1952	-0.53086	PC(40:6)+H	834.601	16.5437
WTTvsWTC	678	-5.2141	-0.64856	TG(12:0_14:0_14:0)+NH4	712.645	19.2756
WTTvsWTC	440	-5.2487	-0.56638	PC(18:1_18:3)+Na	804.551	15.5816
WTTvsWTC	1085	-5.3032	-0.45317	TG(18:1_22:4_22:4)+NH4	1002.85	21.4154
WTTvsWTC	26	-5.324	-0.79107	LPC(20:3)+HCOO	590.346	9.93409
WTTvsWTC	96	-5.3562	-0.60175	PC(20:3_18:2)+HCOO	852.576	15.8299
WTTvsWTC	45	-5.3631	-0.87004	LPE(20:1)-H	506.325	11.2605
WTTvsWTC	83	-5.3869	-0.31729	PC(18:3_18:3)+HCOO	822.529	14.6888
WTTvsWTC	224	-5.4091	-0.49398	Cer(m18:1_18:1)+H	548.54	15.1329
WTTvsWTC	367	-5.4099	-0.88126	LPC(22:1)+H	578.418	12.2735
WTTvsWTC	432	-5.4141	-0.55884	PC(35:3)+H	770.569	15.7296
WTTvsWTC	306	-5.4234	-0.89768	DG(20:3_18:2)+NH4	660.556	16.7763
WTTvsWTC	429	-5.4452	-0.46118	PC(35:2)+H	772.585	16.1613
WTTvsWTC	108	-5.4914	-0.46951	PC(18:0_22:6)+HCOO	878.592	16.5468
WTTvsWTC	407	-5.5127	-0.45728	PC(32:3)+H	728.522	14.6529
WTTvsWTC	608	-5.5146	-0.53909	PI(35:1e)+NH4	854.612	15.9247
WTTvsWTC	675	-5.5716	-0.87394	TG(18:1_10:1_11:1)+NH4	692.582	18.0182
WTTvsWTC	250	-5.574	-0.47409	DG(18:1_13:0)+NH4	570.509	16.0936
WTTvsWTC	20	-5.6216	-0.75493	LPC(18:3)-CH3	502.294	8.55605
WTTvsWTC	366	-5.6486	-0.91995	LPC(22:1)+Na	600.4	12.2735
WTTvsWTC	103	-5.662	-0.58691	PC(17:0_22:5)+HCOO	866.592	16.528
WTTvsWTC	19	-5.6737	-0.86619	LPC(18:3)+HCOO	562.315	8.55613
WTTvsWTC	78	-5.6957	-0.54972	PC(18:1_18:3)+HCOO	826.56	15.6092
WTTvsWTC	67	-5.74	-0.70261	PC(18:4_16:1)+HCOO	796.513	14.5544
WTTvsWTC	352	-5.7584	-0.98021	LPC(18:3)+H	518.324	8.56013
WTTvsWTC	63	-5.7589	-0.50389	PC(16:0_18:3)+HCOO	800.545	15.3993
WTTvsWTC	92	-5.7664	-0.56798	PC(19:1_18:3)+HCOO	840.576	16.0618
WTTvsWTC	189	-5.7948	-0.93424	PI(18:1e_18:1)-H	847.571	15.8955
WTTvsWTC	508	-5.8009	-0.596	PE(14:0e_18:1)+H	676.528	16.1294
WTTvsWTC	290	-5.8161	-0.65011	DG(18:3_18:3)+NH4	630.509	15.5917
WTTvsWTC	353	-5.8391	-0.69852	LPC(18:3)+Na	540.306	8.55705
WTTvsWTC	754	-5.8459	-0.76157	TG(18:1_13:0_18:1)+NH4	834.755	20.6823
WTTvsWTC	617	-5.8539	-0.71245	PI(36:2e)+NH4	866.612	15.9078
WTTvsWTC	178	-5.8697	-0.74055	PG(22:5_18:2)-H	819.518	15.0324
WTTvsWTC	413	-5.8866	-0.53297	PC(15:0_18:3)+H	742.538	15.0039
WTTvsWTC	95	-5.955	-0.6087	PC(18:0_20:3)+HCOO	856.607	16.759
WTTvsWTC	886	-6.0099	-0.70391	TG(18:1_18:2_18:3)+Na	901.726	20.5882
WTTvsWTC	120	-6.0413	-0.93598	PC(20:3_22:6)+HCOO	900.576	15.7769
WTTvsWTC	467	-6.0439	-0.75031	PC(38:5)+H	808.585	15.8419
WTTvsWTC	147	-6.0553	-0.62446	PE(18:2_18:2)-H	738.508	15.6562
WTTvsWTC	221	-6.0645	-0.84715	Cer(m18:1_16:1)+H	520.509	14.474
WTTvsWTC	404	-6.1026	-0.55847	PC(32:1)+H	732.554	15.588
WTTvsWTC	756	-6.1272	-0.90167	TG(18:0_13:0_18:3)+NH4	832.739	20.3911
WTTvsWTC	191	-6.157	-0.93919	PI(18:0e_18:3)-H	845.555	15.5988
WTTvsWTC	470	-6.162	-0.64058	PC(38:6)+H	806.569	15.3977
WTTvsWTC	55	-6.1699	-0.5084	PC(14:0_18:2)+HCOO	774.529	15.0958
WTTvsWTC	161	-6.1907	-0.76613	PE(20:2_18:2)-H	766.539	16.3182
WTTvsWTC	266	-6.2178	-0.93721	DG(18:0_16:0)+NH4	614.572	17.7344
WTTvsWTC	465	-6.239	-0.69913	PC(38:3)+H	812.616	16.7618
WTTvsWTC	23	-6.2501	-0.74216	LPC(20:1)+HCOO	594.378	11.442
WTTvsWTC	598	-6.2549	-0.82131	PG(22:5_18:2)+NH4	838.559	15.0433
WTTvsWTC	397	-6.2669	-0.66947	MG(22:5)+NH4	422.326	10.9545
WTTvsWTC	149	-6.2848	-0.48793	PE(18:3_18:2)-H	736.492	15.1729
WTTvsWTC	731	-6.3331	-0.75959	TG(16:0_16:0_16:0)+NH4	824.77	21.0818
WTTvsWTC	541	-6.3503	-0.62642	PE(18:1_18:1)+H	744.554	16.6151
WTTvsWTC	449	-6.3551	-0.41966	PC(36:6)+H	778.538	14.6832
WTTvsWTC	845	-6.3647	-0.86813	TG(53:3e)+NH4	874.822	21.6424
WTTvsWTC	700	-6.3837	-0.84118	TG(18:1_13:0_14:0)+NH4	780.708	20.1181
WTTvsWTC	76	-6.3911	-0.57546	PC(18:0_18:3)+HCOO	828.576	16.143
WTTvsWTC	660	-6.3928	-0.95908	TG(8:0_8:0_8:0)+NH4	488.395	13.7467
WTTvsWTC	481	-6.4251	-0.75794	PC(18:0_22:5)+Na	858.598	16.9488
WTTvsWTC	794	-6.5136	-0.69221	TG(19:0_14:0_18:2)+NH4	862.786	21.0822
WTTvsWTC	767	-6.5438	-0.65009	TG(18:0_14:0_18:1)+Na	855.741	21.2048
WTTvsWTC	442	-6.5528	-0.66974	PC(18:2_18:2)+H	782.569	16.9614
WTTvsWTC	612	-6.5558	-0.85471	PI(36:1e)+H	851.601	16.4216
WTTvsWTC	528	-6.5713	-0.76309	PE(16:1_18:3)+H	712.491	14.9842
WTTvsWTC	497	-6.5843	-0.85209	PC(42:4)+H	866.663	17.9674
WTTvsWTC	501	-6.5875	-0.73747	PC(42:9)+H	856.585	15.9934
WTTvsWTC	405	-6.5879	-0.49585	PC(32:2)+H	730.538	15.0977
WTTvsWTC	482	-6.5958	-0.67251	PC(40:5)+H	836.616	16.9493
WTTvsWTC	458	-6.6245	-0.64419	PC(37:3)+H	798.601	16.4436
WTTvsWTC	452	-6.6289	-0.90814	PC(18:4_18:3)+Na	798.504	14.3704
WTTvsWTC	492	-6.6383	-0.78661	PC(40:9)+H	828.554	15.0764
WTTvsWTC	463	-6.6609	-0.80635	PC(38:1)+H	816.648	17.6182
WTTvsWTC	625	-6.6674	-0.9343	PI(37:1e)+H	865.616	16.7332
WTTvsWTC	814	-6.6999	-0.88825	TG(16:0_18:1_18:2)+Na	879.741	21.0517
WTTvsWTC	74	-6.7064	-0.64752	PC(18:0_18:2)+HCOO	830.592	16.5739
WTTvsWTC	426	-6.7108	-0.79784	PC(34:5)+H	752.522	14.5522
WTTvsWTC	89	-6.7191	-0.63261	PC(19:0_18:2)+HCOO	844.607	16.8657
WTTvsWTC	197	-6.7526	-0.89705	PI(19:0_18:3)-H	873.55	15.486
WTTvsWTC	71	-6.7661	-0.60672	PC(17:0_18:3)+HCOO	814.56	15.7129
WTTvsWTC	363	-6.7692	-0.88291	LPC(20:3)+H	546.355	9.93984
WTTvsWTC	707	-6.7698	-0.77678	TG(16:0_14:0_16:0)+NH4	796.739	20.681
WTTvsWTC	86	-6.7743	-0.95905	PC(18:4_18:3)+HCOO	820.513	14.3659
WTTvsWTC	243	-6.7897	-0.62582	DG(10:0_18:1)+NH4	528.462	15.0349
WTTvsWTC	900	-6.7961	-0.97908	TG(18:0_18:1_19:0)+NH4	920.864	22.0565
WTTvsWTC	402	-6.8006	-0.56099	PC(18:2_13:0)+H	716.522	14.6667
WTTvsWTC	858	-6.8198	-0.92962	TG(18:0_18:0_18:0)+NH4	908.864	22.1647
WTTvsWTC	99	-6.8269	-0.55887	PC(16:0_22:6)+HCOO	850.56	15.8197
WTTvsWTC	614	-6.8515	-0.93558	PI(36:1e)+Na	873.583	16.4279
WTTvsWTC	199	-6.8605	-0.69328	PI(18:0_20:3)-H	887.566	15.7778
WTTvsWTC	478	-6.8667	-0.87604	PC(40:3)+H	840.648	17.5614
WTTvsWTC	489	-6.8756	-0.77655	PC(18:3_22:5)+Na	852.551	15.5258
WTTvsWTC	333	-6.8977	-0.63509	DG(22:6_22:6)+NH4	730.541	16.2072
WTTvsWTC	46	-6.92	-0.94991	LPE(20:3)-H	502.294	9.73278
WTTvsWTC	196	-6.9544	-0.96859	PI(18:0e_19:1)-H	863.602	16.735
WTTvsWTC	457	-7.0257	-0.71598	PC(37:2)+H	800.616	16.8748
WTTvsWTC	607	-7.0436	-0.7509	PI(35:1e)+H	837.585	15.9229
WTTvsWTC	661	-7.1134	-0.91732	TG(8:0_8:0_10:0)+NH4	516.426	14.5459
WTTvsWTC	247	-7.1311	-0.72369	DG(12:0_18:2)+NH4	554.478	15.2873
WTTvsWTC	365	-7.1373	-0.91678	LPC(22:0)+H	580.434	13.1169
WTTvsWTC	721	-7.1566	-0.74285	TG(15:0_16:0_16:0)+NH4	810.755	20.8605
WTTvsWTC	552	-7.1753	-0.70636	PE(18:2_18:2)+H	740.522	15.6627
WTTvsWTC	84	-7.1932	-0.91049	PC(18:3_18:3)+HCOO	822.529	14.8135
WTTvsWTC	532	-7.195	-0.79671	PE(35:1e)+H	718.575	17.1628
WTTvsWTC	56	-7.2163	-0.98742	PC(18:4_14:0)+HCOO	770.498	14.3116
WTTvsWTC	188	-7.219	-0.98418	PI(18:0e_18:1)-H	849.586	16.4123
WTTvsWTC	298	-7.2199	-0.8969	DG(19:0_18:3)+NH4	650.572	17.3617
WTTvsWTC	871	-7.2232	-0.88006	TG(18:0_18:1_18:1)+Na	909.788	21.674
WTTvsWTC	262	-7.2628	-0.92557	DG(15:0_18:1)+NH4	598.541	16.8448
WTTvsWTC	409	-7.2889	-0.94907	PC(32:4)+H	726.507	14.3101
WTTvsWTC	453	-7.3104	-0.88772	PC(36:7)+H	776.522	14.3768
WTTvsWTC	793	-7.3135	-0.79191	TG(19:0_14:0_18:1)+NH4	864.801	21.3533
WTTvsWTC	303	-7.3228	-0.97176	DG(20:1_18:1)+NH4	666.603	18.0888
WTTvsWTC	751	-7.3434	-0.76809	TG(18:0_13:0_18:1)+NH4	836.77	20.9744
WTTvsWTC	764	-7.3764	-0.75217	TG(18:0_14:0_18:0)+NH4	852.801	21.4656
WTTvsWTC	90	-7.3924	-0.65932	PC(19:1_18:2)+HCOO	842.592	16.4499
WTTvsWTC	613	-7.4121	-0.86891	PI(36:1e)+NH4	868.627	16.4228
WTTvsWTC	838	-7.4385	-0.98361	TG(18:0_17:0_18:1)+NH4	892.833	21.7086
WTTvsWTC	88	-7.4664	-0.75764	PC(19:0_18:1)+HCOO	846.623	17.3128
WTTvsWTC	564	-7.6215	-0.82504	PE(18:4_18:3)+H	734.476	14.417
WTTvsWTC	455	-7.6387	-0.93588	PC(37:1)+H	802.632	17.3134
WTTvsWTC	735	-7.6577	-0.71451	TG(15:0_18:1D7_15:0)+Na	834.754	20.7663
WTTvsWTC	142	-7.6701	-0.94815	PE(18:0_18:1)-H	744.555	17.074
WTTvsWTC	859	-7.675	-0.97171	TG(18:0_18:0_18:1)+Na	911.804	21.9179
WTTvsWTC	154	-7.7829	-0.98879	PE(18:0e_19:1)-H	744.591	17.9494
WTTvsWTC	296	-7.7877	-0.94813	DG(19:1_18:1)+NH4	652.587	17.78
WTTvsWTC	760	-7.8408	-0.97116	TG(18:3_13:0_18:2)+NH4	828.708	19.7356
WTTvsWTC	626	-7.8937	-0.95607	PI(37:1e)+NH4	882.643	16.7313
WTTvsWTC	276	-7.8959	-0.96172	DG(18:0_18:0)+NH4	642.603	18.3571
WTTvsWTC	534	-7.9885	-0.72506	PE(17:0_18:2)+H	730.538	16.2017
WTTvsWTC	377	-8.0152	-0.90489	LPC(23:0)+H	594.449	13.5389
WTTvsWTC	132	-8.0667	-0.92445	PE(16:0_18:2)-H	714.508	15.8818
WTTvsWTC	772	-8.0791	-0.94426	TG(18:1_14:0_18:1)+Na	853.726	20.9233
WTTvsWTC	140	-8.0898	-0.93626	PE(17:0_18:3)-H	726.508	15.7576
WTTvsWTC	687	-8.0928	-0.97337	TG(18:1_12:0_13:0)+NH4	752.676	19.6439
WTTvsWTC	601	-8.0966	-0.93481	PG(18:1_22:6)+NH4	838.559	15.1074
WTTvsWTC	490	-8.1567	-0.84897	PC(40:8)+H	830.569	15.5239
WTTvsWTC	159	-8.2551	-0.91756	PE(18:1_20:2)-H	768.555	16.7786
WTTvsWTC	185	-8.2567	-0.99768	PI(18:0e_17:1)-H	835.571	15.9086
WTTvsWTC	145	-8.4123	-0.91391	PE(18:1_18:2)-H	740.524	16.1814
WTTvsWTC	511	-8.4339	-0.8998	PE(14:0p_18:2)+H	672.496	15.6479
WTTvsWTC	300	-8.4706	-0.91803	DG(20:0_18:1)+NH4	668.619	18.5775
WTTvsWTC	491	-8.518	-0.7785	PC(18:3_22:6)+Na	850.536	15.0641
WTTvsWTC	138	-8.5252	-0.9224	PE(17:0_18:2)-H	728.524	16.1908
WTTvsWTC	126	-8.5411	-0.80101	PE(14:0_18:2)-H	686.477	15.1515
WTTvsWTC	722	-8.5463	-0.78922	TG(16:0_13:0_18:1)+NH4	808.739	20.5597
WTTvsWTC	702	-8.6588	-0.90016	TG(14:0_13:0_18:2)+NH4	778.692	19.7704
WTTvsWTC	682	-8.7428	-0.95201	TG(14:0_14:0_14:0)+NH4	740.676	19.7684
WTTvsWTC	577	-8.7503	-0.94266	PE(20:0_18:1)+H	774.601	17.7502
WTTvsWTC	137	-8.8526	-0.97451	PE(16:0e_19:1)-H	716.56	17.1679
WTTvsWTC	547	-8.873	-0.95014	PE(18:1_18:2)+Na	764.52	16.1829
WTTvsWTC	618	-8.9636	-0.97094	PI(36:3e)+H	847.569	15.606
WTTvsWTC	510	-9.0256	-0.78776	PE(14:0_18:2)+H	688.491	15.1512
WTTvsWTC	295	-9.1042	-0.96571	DG(19:0_18:1)+Na	659.558	18.2057
WTTvsWTC	447	-9.1902	-0.96595	PC(36:5e)+H	766.575	15.5791
WTTvsWTC	619	-9.3772	-0.97847	PI(36:3e)+NH4	864.596	15.6078
WTTvsWTC	143	-9.4133	-0.96781	PE(18:1_18:1)-H	742.539	16.6154
WTTvsWTC	278	-9.4675	-0.81991	DG(18:0_18:1)+NH4	640.587	17.9377
WTTvsWTC	280	-9.4937	-0.88627	DG(18:0_18:1)+Na	645.543	17.9488
WTTvsWTC	651	-9.5294	-0.91944	SPH(d17:0)+H	288.29	8.13551
WTTvsWTC	546	-9.5383	-0.86181	PE(18:1_18:2)+H	742.538	16.1828
WTTvsWTC	557	-9.5776	-0.73656	PE(18:3_18:2)+H	738.507	15.1746
WTTvsWTC	294	-9.6004	-0.99142	DG(19:0_18:1)+NH4	654.603	18.2023
WTTvsWTC	412	-9.663	-0.73173	PC(19:1_14:1)+H	744.554	15.5623
WTTvsWTC	591	-9.8152	-0.95871	PE(18:0_22:5)+H	794.569	16.9961
WTTvsWTC	355	-9.8202	-0.83733	LPC(19:0)+H	538.387	11.7754
WTTvsWTC	573	-9.9142	-0.91476	PE(19:1_18:2)+H	756.554	16.5141
WTTvsWTC	580	-9.9235	-0.9895	PE(20:0_18:2)+H	772.585	17.2895
WTTvsWTC	279	-9.9783	-0.81838	DG(18:0_18:1)+H	623.561	17.9364
WTTvsWTC	699	-10.182	-0.91482	TG(15:0_14:0_16:0)+NH4	782.723	20.4315
WTTvsWTC	757	-10.322	-0.9632	TG(18:0_13:0_18:3)+Na	837.694	20.3949
WTTvsWTC	553	-10.354	-0.87922	PE(20:3e_16:1)+H	726.543	16.0935
WTTvsWTC	493	-10.436	-0.95235	PC(41:3)+H	854.663	17.8483
WTTvsWTC	566	-10.497	-0.85642	PE(18:0e_19:1)+H	746.606	17.9476
WTTvsWTC	170	-10.532	-0.97494	PE(18:0_22:5)-H	792.555	16.9961
WTTvsWTC	889	-10.688	-0.8335	TG(18:1_18:2_18:3)+NH4	896.77	21.4863
WTTvsWTC	157	-11.087	-0.96326	PE(19:1_18:2)-H	754.539	16.5167
WTTvsWTC	172	-11.09	-0.98346	PE(18:0_22:6)-H	790.539	16.5854
WTTvsWTC	752	-11.194	-0.91701	TG(18:0_13:0_18:1)+Na	841.726	20.9732
WTTvsWTC	338	-11.253	-0.9725	LPC(15:0)+H	482.324	8.61476
WTTvsWTC	155	-11.729	-0.9439	PE(19:0_18:2)-H	756.555	16.9038
WTTvsWTC	10	-11.937	-0.99338	LPC(15:0)+HCOO	526.315	8.61185
WTTvsWTC	569	-12.046	-0.93021	PE(37:2)+Na	780.551	16.9166
WTTvsWTC	568	-12.157	-0.92642	PE(19:0_18:2)+H	758.569	16.9076
HRTvsHRC	2308	13.588	0.84411	TG(20:0_18:1_22:5)+NH4	980.864	21.7898
HRTvsHRC	1491	13.47	0.95549	DG(18:1_18:2)+Na	641.512	16.9712
HRTvsHRC	1440	13.347	0.79189	Cer(t18:1_18:0)+H	582.546	14.4062
HRTvsHRC	1940	12.916	0.97563	SPH(d20:0)+H	330.337	10.4356
HRTvsHRC	1490	12.601	0.92276	DG(18:1_18:2)+H	619.53	16.9729
HRTvsHRC	2318	12.494	0.8848	TG(22:5_17:1_22:5)+NH4	984.801	20.8249
HRTvsHRC	1853	12.3	0.96251	PE(18:3e_19:1)+Na	762.541	16.9769
HRTvsHRC	1854	11.466	0.9209	PE(37:4e)+H	740.559	16.9874
HRTvsHRC	1489	11.457	0.93354	DG(18:1_18:2)+NH4	636.556	16.9706
HRTvsHRC	2160	10.952	0.76235	TG(18:4_18:0_18:3)+NH4	894.755	20.5134
HRTvsHRC	2349	10.914	0.82362	TG(26:0_18:3_18:3)+NH4	1008.9	22.1174
HRTvsHRC	1922	10.639	0.96939	PS(18:1_22:5)+H	836.544	15.5476
HRTvsHRC	1938	10.614	0.93355	SPH(d18:0)+H	302.305	8.99707
HRTvsHRC	1498	10.542	0.97374	DG(18:4_18:1)+Na	637.48	16.2026
HRTvsHRC	2302	10.511	0.5708	TG(18:1_18:3_24:0)+NH4	984.895	22.2429
HRTvsHRC	1432	10.353	0.86946	Cer(d20:2_18:0)+H	592.566	16.7601
HRTvsHRC	1431	10.303	0.92906	Cer(d19:2_18:0)+H	578.551	16.3991
HRTvsHRC	1851	10.256	0.88773	PE(18:2p_19:1)+H	740.559	16.9765
HRTvsHRC	1522	10.253	0.9762	DG(18:1_22:5)+NH4	686.572	17.316
HRTvsHRC	1494	10.005	0.95929	DG(18:1_18:3)+Na	639.496	16.5371
HRTvsHRC	2358	9.8535	0.75708	TG(20:3_22:5_22:6)+NH4	1020.8	20.6476
HRTvsHRC	1433	9.7061	0.90591	Cer(d20:2_18:0)+H-H2O	574.556	16.7592
HRTvsHRC	2298	9.57	0.60559	TG(18:1_18:1_24:0)+NH4	988.927	22.7066
HRTvsHRC	1464	9.5372	0.90654	DG(18:1_14:0)+Na	589.48	16.5296
HRTvsHRC	2365	9.4679	0.86847	TG(18:1_22:6_24:0)+NH4	1034.91	22.35
HRTvsHRC	1747	9.4631	0.71657	PC(18:4_22:5)+Na	850.536	15.068
HRTvsHRC	2212	9.281	0.82454	TG(18:3_18:2_20:3)+NH4	920.77	20.4166
HRTvsHRC	1663	9.2335	0.95336	PC(36:4e)+H	768.59	16.6172
HRTvsHRC	2263	9.1792	0.60352	TG(18:0e_18:1_22:6)+NH4	936.838	21.737
HRTvsHRC	2208	9.1714	0.67132	TG(16:0_18:1_22:6)+NH4	922.786	20.9135
HRTvsHRC	1441	9.1414	0.89743	Cer(t20:0_18:0)+H	612.593	16.7806
HRTvsHRC	2233	9.1235	0.69537	TG(18:1_17:1_22:6)+NH4	934.786	20.8193
HRTvsHRC	2262	9.1121	0.72078	TG(18:0e_18:1_22:6)+Na	941.793	21.7408
HRTvsHRC	2281	9.087	0.63238	TG(19:1_18:1_22:5)+NH4	964.833	21.4616
HRTvsHRC	2310	9.0056	0.60581	TG(20:0_18:1_22:6)+NH4	978.848	21.6637
HRTvsHRC	2259	8.9485	0.54952	TG(18:0e_18:1_22:5)+NH4	938.854	21.9779
HRTvsHRC	2289	8.9003	0.68341	TG(18:1_20:3_22:6)+NH4	972.801	20.8456
HRTvsHRC	2257	8.8629	0.62227	TG(18:0_18:1_22:5)+NH4	952.833	21.5448
HRTvsHRC	2253	8.7641	0.54969	TG(18:1_18:3_22:0)+NH4	956.864	21.8651
HRTvsHRC	2290	8.7377	0.69532	TG(18:3_20:3_22:5)+NH4	970.786	20.5586
HRTvsHRC	1223	8.7067	0.93415	PC(18:1e_18:3)+HCOO	812.581	16.6168
HRTvsHRC	2232	8.6385	0.61359	TG(16:0e_19:1_22:6)+NH4	922.822	21.5157
HRTvsHRC	2204	8.6159	0.56846	TG(16:0e_18:1_22:5)+NH4	910.822	21.6118
HRTvsHRC	2267	8.5817	0.59125	TG(18:0e_18:2_22:6)+NH4	934.822	21.4772
HRTvsHRC	1153	8.5708	0.95633	LPC(28:0)+HCOO	708.518	15.6597
HRTvsHRC	2168	8.5361	0.6071	TG(19:1_18:1_18:1)+NH4	916.833	21.6013
HRTvsHRC	1805	8.5101	0.91127	PE(16:0p_17:1)+H	688.528	16.5785
HRTvsHRC	1777	8.4993	0.94084	PC(20:3_22:6)+Na	878.567	15.7803
HRTvsHRC	1445	8.4846	0.75208	ChE(18:3)+NH4	664.603	20.5025
HRTvsHRC	2191	8.417	0.55848	TG(18:0_18:1_20:2)+NH4	930.848	21.7639
HRTvsHRC	2228	8.3986	0.59574	TG(19:1_18:1_20:3)+NH4	940.833	21.4651
HRTvsHRC	2268	8.3729	0.68697	TG(18:1_18:2_22:6)+NH4	946.786	20.7542
HRTvsHRC	2314	8.3039	0.61858	TG(18:1_20:3_22:5)+NH4	974.817	21.102
HRTvsHRC	1589	8.2973	0.72337	LPC(28:0)+H	664.528	15.6709
HRTvsHRC	1112	8.2575	0.94032	Cer(d20:2_18:0)+HCOO	636.557	16.7616
HRTvsHRC	2108	8.2378	0.72763	TG(12:0_18:3_22:6)+NH4	862.692	19.4141
HRTvsHRC	2192	8.219	0.6562	TG(18:0_18:1_20:2)+Na	935.804	21.7664
HRTvsHRC	1521	8.2043	0.88787	DG(18:1_22:4)+NH4	688.587	17.4883
HRTvsHRC	1827	8.1802	0.8178	PE(18:0p_18:2)+H	728.559	17.0994
HRTvsHRC	2210	8.1674	0.6096	TG(16:0e_18:1_22:6)+NH4	908.807	21.3577
HRTvsHRC	1865	8.1535	0.89751	PE(20:3p_19:1)+H	766.575	17.2065
HRTvsHRC	2195	8.1381	0.56508	TG(18:0_18:1_20:3)+NH4	928.833	21.514
HRTvsHRC	2239	8.1348	0.68285	TG(18:1_18:3_22:6)+NH4	944.77	20.4537
HRTvsHRC	2155	8.1242	0.66321	TG(18:0_18:3_18:3)+NH4	896.77	20.6093
HRTvsHRC	1463	7.9993	0.86092	DG(18:1_14:0)+NH4	584.525	16.5311
HRTvsHRC	2251	7.9751	0.50235	TG(18:1_18:2_22:0)+NH4	958.88	22.117
HRTvsHRC	2152	7.9486	0.62806	TG(18:0e_18:1_18:4)+NH4	884.807	21.4447
HRTvsHRC	1415	7.9364	0.79569	PS(18:1_22:5)-H	834.529	15.5228
HRTvsHRC	2147	7.8964	0.63289	TG(18:4_18:0_18:1)+NH4	898.786	20.8757
HRTvsHRC	1111	7.8894	0.92743	Cer(d19:2_18:0)+HCOO	622.542	16.4096
HRTvsHRC	1850	7.8066	0.87756	PE(18:1p_19:1)+H	742.575	17.4324
HRTvsHRC	1532	7.7789	0.94576	DG(20:3_22:6)+NH4	708.556	16.6421
HRTvsHRC	1492	7.7541	0.92945	DG(18:1_18:3)+NH4	634.541	16.5373
HRTvsHRC	2229	7.753	0.51791	TG(17:0_18:1_22:5)+NH4	938.817	21.3345
HRTvsHRC	1862	7.743	0.87149	PE(38:5e)+H	752.559	16.7646
HRTvsHRC	2174	7.7316	0.62949	TG(19:1_18:2_18:3)+NH4	910.786	20.8051
HRTvsHRC	1436	7.706	0.53873	Cer(m18:0_18:0)+H	552.571	17.0979
HRTvsHRC	2211	7.7001	0.79342	TG(18:3_18:2_20:3)+Na	925.726	20.4163
HRTvsHRC	2072	7.6941	0.67626	TG(19:1_14:0_18:3)+NH4	858.755	20.5194
HRTvsHRC	2330	7.6281	0.5339	TG(22:5_18:2_22:6)+NH4	994.786	20.6355
HRTvsHRC	2178	7.6087	0.63779	TG(15:0_18:3_22:6)+NH4	904.739	20.1051
HRTvsHRC	2064	7.5847	0.6801	TG(18:1_14:4_18:3)+NH4	836.676	19.2301
HRTvsHRC	2119	7.5832	0.60094	TG(17:0_18:2_18:3)+NH4	884.77	20.6669
HRTvsHRC	1340	7.5529	0.7456	PE(19:1_18:1)-H	756.555	15.4778
HRTvsHRC	2216	7.5447	0.60826	TG(18:3_18:3_20:3)+NH4	918.755	20.1165
HRTvsHRC	2325	7.5418	0.56764	TG(18:0_22:5_22:6)+NH4	998.817	21.0385
HRTvsHRC	2324	7.5059	0.5536	TG(18:1_22:4_22:5)+NH4	1000.83	21.2896
HRTvsHRC	2205	7.5025	0.65339	TG(18:1_18:3_20:3)+NH4	922.786	20.685
HRTvsHRC	2265	7.4916	0.5804	TG(18:1_18:1_22:6)+NH4	948.801	21.0339
HRTvsHRC	2293	7.484	0.6232	TG(18:3_20:3_22:6)+NH4	968.77	20.2828
HRTvsHRC	1524	7.4704	0.89268	DG(18:3_22:4)+NH4	684.556	16.6179
HRTvsHRC	2197	7.466	0.47331	TG(18:0e_18:1_20:3)+NH4	914.854	21.9463
HRTvsHRC	1843	7.4506	0.76298	PE(18:4_18:3)+H	734.476	14.4165
HRTvsHRC	1817	7.4347	0.84319	PE(16:0p_19:1)+H	716.559	17.2744
HRTvsHRC	2243	7.3989	0.6192	TG(18:3_18:3_22:6)+NH4	940.739	19.8569
HRTvsHRC	2270	7.366	0.53504	TG(18:0e_18:3_22:6)+NH4	932.807	21.2204
HRTvsHRC	2134	7.3487	0.47437	TG(18:0e_18:1_18:1)+NH4	890.854	22.1072
HRTvsHRC	2169	7.3456	0.55934	TG(19:1_18:1_18:2)+NH4	914.817	21.317
HRTvsHRC	2085	7.3304	0.52278	TG(16:0e_18:1_18:1)+NH4	862.822	21.7622
HRTvsHRC	1444	7.321	0.60739	ChE(18:2)+NH4	666.618	20.8235
HRTvsHRC	2283	7.3147	0.55719	TG(19:1_18:1_22:6)+NH4	962.817	21.2812
HRTvsHRC	2238	7.3042	0.88026	TG(18:1_18:3_22:6)+Na	949.726	20.4546
HRTvsHRC	2121	7.2807	0.60753	TG(18:3_17:1_18:2)+NH4	882.755	20.371
HRTvsHRC	2269	7.2785	0.97273	TG(18:1_18:2_22:6)+Na	951.741	20.7518
HRTvsHRC	1351	7.2749	0.74984	PE(18:1e_20:4)-H	750.544	16.8732
HRTvsHRC	2218	7.2687	0.58382	TG(18:3_18:3_20:3)+NH4	918.755	20.3319
HRTvsHRC	2260	7.2323	0.54132	TG(18:0_18:1_22:6)+NH4	950.817	21.3052
HRTvsHRC	2214	7.2092	0.54892	TG(16:0_18:2_22:6)+NH4	920.77	20.6283
HRTvsHRC	2112	7.2029	0.57287	TG(18:0_17:1_18:1)+NH4	890.817	21.4773
HRTvsHRC	2230	7.1922	0.5504	TG(17:0_18:1_22:6)+NH4	936.801	21.086
HRTvsHRC	2312	7.1887	0.45651	TG(18:1_20:3_22:4)+NH4	976.833	21.2997
HRTvsHRC	2331	7.1647	0.61157	TG(18:3_22:5_22:6)+NH4	992.77	20.3333
HRTvsHRC	1857	7.1507	0.71489	PE(20:0p_18:1)+H	758.606	18.1606
HRTvsHRC	2256	7.1434	0.70267	TG(18:0_18:1_22:5)+Na	957.788	21.5447
HRTvsHRC	1670	7.1081	0.94669	PC(18:3_18:3)+Na	800.52	14.8246
HRTvsHRC	1987	7.0837	0.58373	TG(14:0_13:0_18:2)+NH4	778.692	19.787
HRTvsHRC	2166	7.0794	0.49066	TG(19:1_18:0_18:1)+NH4	918.848	21.823
HRTvsHRC	1397	7.0748	0.89563	PI(19:0_18:3)-H	873.55	15.205
HRTvsHRC	2327	7.0426	0.56143	TG(18:1_22:5_22:6)+NH4	996.801	20.9099
HRTvsHRC	1527	7.0374	0.92011	DG(18:3_22:5)+NH4	682.541	16.4044
HRTvsHRC	1114	7.0345	0.87466	Cer(t20:0_18:0)+HCOO	656.583	16.7789
HRTvsHRC	2242	7.0279	0.71468	TG(18:3_18:3_22:6)+Na	945.694	19.8541
HRTvsHRC	2145	7.0113	0.52281	TG(18:0e_18:1_18:3)+NH4	886.822	21.6098
HRTvsHRC	2215	7.0026	0.51828	TG(16:0e_18:2_22:6)+NH4	906.791	21.0867
HRTvsHRC	1513	6.9942	0.71623	DG(18:1_20:3)+NH4	662.572	17.2021
HRTvsHRC	2225	6.9712	0.50059	TG(19:1_18:1_20:0)+NH4	946.88	22.1967
HRTvsHRC	2156	6.9617	0.9118	TG(18:0_18:3_18:3)+Na	901.726	20.6106
HRTvsHRC	2189	6.9582	0.4526	TG(20:0_18:1_18:1)+NH4	932.864	22.0174
HRTvsHRC	1458	6.9577	0.74571	DG(18:1_12:0)+NH4	556.494	15.8025
HRTvsHRC	2249	6.9523	0.46623	TG(18:1_18:1_22:0)+NH4	960.895	22.3623
HRTvsHRC	2071	6.9451	0.60326	TG(19:1_14:0_18:2)+NH4	860.77	20.81
HRTvsHRC	2199	6.9127	0.51365	TG(18:0_18:1_20:4)+NH4	926.817	21.2435
HRTvsHRC	1587	6.9109	0.9606	LPC(26:1)+H	634.481	14.056
HRTvsHRC	1723	6.8948	0.79209	PC(18:4_22:6)+Na	848.52	14.7808
HRTvsHRC	2202	6.8942	0.52515	TG(18:1_18:1_20:4)+NH4	924.801	20.9701
HRTvsHRC	2241	6.8849	0.59818	TG(18:3_18:2_22:6)+NH4	942.755	20.1556
HRTvsHRC	1824	6.8777	0.79797	PE(18:0p_18:1)+H	730.575	17.5225
HRTvsHRC	1826	6.8777	0.79797	PE(36:2e)+H	730.575	17.526
HRTvsHRC	2131	6.858	0.51235	TG(18:0_18:1_18:1)+NH4	904.833	21.6742
HRTvsHRC	2200	6.8573	0.72634	TG(18:0_18:1_20:4)+Na	931.773	21.2438
HRTvsHRC	2079	6.8337	0.51191	TG(18:0_16:0_18:1)+NH4	878.817	21.5735
HRTvsHRC	1825	6.8317	0.86012	PE(18:1e_18:1)+Na	752.556	17.5328
HRTvsHRC	1775	6.8225	0.74586	PC(20:3_22:5)+Na	880.583	16.1978
HRTvsHRC	2236	6.7907	0.45796	TG(18:0_18:1_22:0)+NH4	962.911	22.6094
HRTvsHRC	2334	6.78	0.57684	TG(18:3_22:6_22:6)+NH4	990.755	20.0483
HRTvsHRC	2181	6.7654	0.44918	TG(18:0_18:1_20:0)+Na	939.835	22.259
HRTvsHRC	2171	6.7571	0.5294	TG(19:1_18:1_18:3)+NH4	912.801	21.0725
HRTvsHRC	2153	6.744	0.47482	TG(18:0e_18:1_18:4)+NH4	884.807	21.5046
HRTvsHRC	2278	6.7437	0.44428	TG(19:0_18:1_22:5)+NH4	966.848	21.7062
HRTvsHRC	2245	6.7325	0.61564	TG(18:4_18:3_22:6)+NH4	938.723	19.6277
HRTvsHRC	2346	6.6946	0.7182	TG(62:4e)+NH4	998.947	23.0094
HRTvsHRC	1830	6.679	0.62394	PE(18:1e_18:2)+Na	750.541	17.1174
HRTvsHRC	2060	6.6531	0.62226	TG(14:0_18:3_18:3)+NH4	840.708	19.7004
HRTvsHRC	1819	6.6503	0.76948	PE(16:1e_19:1)+Na	738.541	17.2843
HRTvsHRC	2116	6.6171	0.53096	TG(17:0_18:1_18:3)+NH4	886.786	20.9455
HRTvsHRC	2110	6.605	0.48993	TG(18:0_17:0_18:1)+NH4	892.833	21.7163
HRTvsHRC	2059	6.5835	0.80331	TG(14:0_18:3_18:3)+Na	845.663	19.7014
HRTvsHRC	2146	6.5704	0.9441	TG(18:4_18:0_18:1)+Na	903.741	20.8864
HRTvsHRC	2140	6.5161	0.44417	TG(18:0e_18:1_18:2)+NH4	888.838	21.853
HRTvsHRC	1488	6.4935	0.66318	DG(18:1_18:1)+H	621.545	17.4498
HRTvsHRC	2185	6.4774	0.57375	TG(18:4_18:3_20:4)+NH4	914.723	19.6482
HRTvsHRC	2223	6.468	0.53611	TG(22:5_13:0_22:6)+NH4	928.739	19.9347
HRTvsHRC	2118	6.4624	0.52198	TG(18:2e_17:1_18:1)+NH4	872.807	21.3893
HRTvsHRC	1497	6.4142	0.77361	DG(18:4_18:1)+NH4	632.525	16.1976
HRTvsHRC	2133	6.3571	0.44503	TG(18:0e_18:1_18:1)+Na	895.809	22.106
HRTvsHRC	2135	6.3422	0.51266	TG(18:0_18:1_18:2)+NH4	902.817	21.4216
HRTvsHRC	2180	6.3385	0.42359	TG(18:0_18:1_20:0)+NH4	934.88	22.2615
HRTvsHRC	2029	6.2462	0.60517	TG(18:4_12:0_18:3)+NH4	810.661	18.9378
HRTvsHRC	2123	6.2432	0.57644	TG(18:3_17:1_18:3)+NH4	880.739	20.0547
HRTvsHRC	2127	6.2348	0.58514	TG(18:4_18:3_18:3)+NH4	888.708	19.4179
HRTvsHRC	2000	6.2322	0.60296	TG(10:0_18:2_18:3)+NH4	786.661	19.0418
HRTvsHRC	2126	6.2314	0.69535	TG(18:4_18:3_18:3)+Na	893.663	19.4178
HRTvsHRC	2176	6.1558	0.56268	TG(19:1_18:3_18:4)+NH4	906.755	20.205
HRTvsHRC	1590	6.1349	0.51548	LPC(28:1)+H	662.512	15.0118
HRTvsHRC	2062	6.1303	0.58334	TG(18:4_14:0_18:3)+NH4	838.692	19.4485
HRTvsHRC	1210	6.1224	0.65988	PC(17:1_18:3)+HCOO	812.545	15.3569
HRTvsHRC	1647	6.1112	0.66121	PC(35:4)+H	768.554	15.3528
HRTvsHRC	2164	6.0695	0.74006	TG(18:3_18:3_18:3)+Na	895.679	19.6733
HRTvsHRC	1973	6.0555	0.42039	TG(11:0_14:4_18:4)+NH4	738.567	16.658
HRTvsHRC	2095	6.0346	0.53836	TG(16:0_18:2_18:3)+NH4	870.755	20.4421
HRTvsHRC	1487	5.989	0.65309	DG(18:1_18:1)+NH4	638.572	17.4522
HRTvsHRC	2100	5.9851	0.51338	TG(14:0_18:3_20:3)+NH4	868.739	20.147
HRTvsHRC	2091	5.9449	0.53957	TG(16:0_18:1_18:3)+NH4	872.77	20.7443
HRTvsHRC	2103	5.9352	0.50663	TG(16:1_18:3_18:3)+NH4	866.723	19.9101
HRTvsHRC	1335	5.9303	0.81597	PE(18:3e_18:2)-H	722.513	16.1043
HRTvsHRC	1315	5.9233	0.83401	PE(16:1e_17:1)-H	686.513	16.5779
HRTvsHRC	2051	5.9083	0.49936	TG(18:1_14:0_18:2)+NH4	846.755	20.6341
HRTvsHRC	1511	5.8971	0.67745	DG(18:1_20:2)+NH4	664.587	17.6493
HRTvsHRC	2141	5.8891	0.50983	TG(18:0_18:1_18:3)+NH4	900.801	21.1563
HRTvsHRC	2149	5.8849	0.42115	TG(18:0e_18:1_18:4)+NH4	884.807	21.3365
HRTvsHRC	2005	5.8497	0.75476	TG(16:0_13:0_18:1)+NH4	808.739	20.5633
HRTvsHRC	2012	5.847	0.52534	TG(16:0_14:0_18:1)+NH4	822.755	20.8078
HRTvsHRC	2017	5.8443	0.57693	TG(18:1_12:0_18:1)+NH4	820.739	20.5157
HRTvsHRC	2037	5.8272	0.59652	TG(18:1_13:0_18:2)+NH4	832.739	20.3968
HRTvsHRC	1998	5.8178	0.54647	TG(10:0_18:1_18:3)+NH4	788.676	19.414
HRTvsHRC	2297	5.7865	0.46475	TG(18:3_20:5_22:6)+NH4	964.739	19.8365
HRTvsHRC	2115	5.7856	0.44165	TG(18:2e_17:0_18:1)+NH4	874.822	21.6383
HRTvsHRC	2177	5.7838	0.45106	TG(19:1_18:3_18:4)+NH4	906.755	20.3827
HRTvsHRC	2255	5.7736	0.40865	TG(18:0_18:1_22:4)+NH4	954.848	21.6652
HRTvsHRC	2028	5.7458	0.56999	TG(12:0_18:3_18:3)+NH4	812.676	19.1977
HRTvsHRC	1471	5.6337	0.84292	DG(18:0_16:0)+NH4	614.572	17.7314
HRTvsHRC	1475	5.6001	0.43976	DG(16:0_18:1)+Na	617.512	17.2203
HRTvsHRC	2132	5.5989	0.59183	TG(18:0_18:1_18:1)+Na	909.788	21.6806
HRTvsHRC	1831	5.5947	0.59197	PE(18:1p_18:2)+H	726.543	16.5837
HRTvsHRC	1982	5.5946	0.54995	TG(8:0_18:1_18:3)+NH4	760.645	18.9456
HRTvsHRC	1414	5.5804	0.69174	PS(20:3_18:2)-H	808.513	16.1103
HRTvsHRC	1764	5.5791	0.63579	PC(42:11)+H	852.554	15.114
HRTvsHRC	2026	5.5752	0.52547	TG(12:0_18:2_18:3)+NH4	814.692	19.5355
HRTvsHRC	2165	5.5657	0.5151	TG(18:3_18:3_18:3)+NH4	890.723	19.6711
HRTvsHRC	2074	5.5486	0.47873	TG(15:0_18:2_18:3)+NH4	856.739	20.2263
HRTvsHRC	1858	5.5426	0.56299	PE(20:1p_18:1)+H	756.59	17.7556
HRTvsHRC	1814	5.5338	0.56225	PE(17:0_18:1)+H	732.554	16.6649
HRTvsHRC	2047	5.5158	0.48717	TG(18:1_14:0_18:1)+NH4	848.77	20.9155
HRTvsHRC	2114	5.509	0.47156	TG(18:1_17:1_18:1)+NH4	888.801	21.2138
HRTvsHRC	2137	5.5068	0.316	TG(18:0_18:1_18:2)+NH4	902.817	21.7605
HRTvsHRC	1525	5.4149	0.67741	DG(22:5_18:2)+NH4	684.556	16.8762
HRTvsHRC	2067	5.3955	0.46785	TG(19:0_14:0_18:1)+NH4	864.801	21.3593
HRTvsHRC	2158	5.3688	0.78713	TG(18:3_18:2_18:2)+Na	899.71	20.2833
HRTvsHRC	2042	5.3679	0.50633	TG(18:3_13:0_18:3)+NH4	826.692	19.4122
HRTvsHRC	1671	5.2717	0.7311	PC(36:6)+H	778.538	14.8223
HRTvsHRC	1997	5.2555	0.63983	TG(14:0_14:0_18:3)+Na	795.647	19.7186
HRTvsHRC	1991	5.23	0.54875	TG(18:1_14:0_14:0)+NH4	794.723	20.3764
HRTvsHRC	1674	5.2017	0.49437	PC(18:4_18:3)+Na	798.504	14.3688
HRTvsHRC	1655	5.14	0.41215	PC(18:1_18:3)+Na	804.551	15.59
HRTvsHRC	1594	5.1359	0.74419	LPE(22:6)+Na	548.275	9.26113
HRTvsHRC	1836	5.1239	0.99093	PE(18:2p_18:2)+H	724.528	16.0982
HRTvsHRC	2342	5.119	0.55093	TG(62:3e)+NH4	1000.96	23.2478
HRTvsHRC	1298	5.069	0.78642	PC(20:3_22:5)+HCOO	902.592	16.1965
HRTvsHRC	1996	5.0622	0.47703	TG(14:0_14:0_18:3)+NH4	790.692	19.7202
HRTvsHRC	2089	5.0607	0.39044	TG(16:1e_18:1_18:1)+NH4	860.807	21.492
HRTvsHRC	2217	5.0556	0.52459	TG(18:3_18:3_20:3)+Na	923.71	20.1139
HRTvsHRC	2294	5.0375	0.43918	TG(18:3_20:4_22:6)+NH4	966.755	20.0395
HRTvsHRC	1820	5.0317	0.7715	PE(16:1p_19:1)+H	714.543	16.6723
HRTvsHRC	2240	5.0296	0.60352	TG(18:3_18:2_22:6)+Na	947.71	20.1546
HRTvsHRC	1226	5.0104	0.76981	PC(18:4_18:1)+HCOO	824.545	15.2907
HRTvsHRC	2046	5.0064	0.39621	TG(18:0e_14:0_18:1)+NH4	836.807	21.6747
HRTvsHRC	1745	4.97	0.50353	PC(18:3_22:5)+Na	852.551	15.5114
HRTvsHRC	2023	4.9632	0.45528	TG(18:1_12:0_18:3)+NH4	816.708	19.8844
HRTvsHRC	1936	4.9111	0.76471	SPH(d16:0)+H	274.274	7.50874
HRTvsHRC	2159	4.884	0.46082	TG(18:3_18:2_18:2)+NH4	894.755	20.2915
HRTvsHRC	1956	4.8767	0.44221	TG(10:0_12:0_18:1)+NH4	710.629	18.9263
HRTvsHRC	2075	4.8542	0.40443	TG(18:3_13:0_20:3)+NH4	854.723	19.9118
HRTvsHRC	2069	4.8341	0.48461	TG(19:1_14:0_18:1)+NH4	862.786	21.1013
HRTvsHRC	2157	4.8301	0.3942	TG(18:1e_18:2_18:3)+NH4	882.791	21.0991
HRTvsHRC	2163	4.8105	0.43923	TG(18:3_18:2_18:3)+NH4	892.739	19.9712
HRTvsHRC	1350	4.8072	0.58562	PE(20:3e_18:2)-H	750.544	16.7729
HRTvsHRC	1953	4.774	0.57419	TG(18:1_10:1_11:1)+NH4	692.582	18.011
HRTvsHRC	1514	4.7677	0.73421	DG(18:1_20:4)+NH4	660.556	16.7541
HRTvsHRC	2008	4.7192	0.46359	TG(11:0_18:1_18:3)+NH4	802.692	19.6225
HRTvsHRC	2173	4.7029	0.30952	TG(18:0e_18:4_19:1)+NH4	898.822	21.5634
HRTvsHRC	1369	4.6941	0.53528	PG(18:1_22:5)-H	821.534	15.4753
HRTvsHRC	1345	4.6578	0.76411	PE(18:3e_19:1)-H	738.544	16.9992
HRTvsHRC	2125	4.6568	0.396	TG(18:0_18:0_18:1)+Na	911.804	21.9105
HRTvsHRC	1578	4.6088	0.82806	LPC(22:4)+H	572.371	10.287
HRTvsHRC	1849	4.6054	0.70306	PE(18:1e_19:1)+Na	766.572	17.9535
HRTvsHRC	2082	4.5942	0.37432	TG(16:0_18:1_18:1)+NH4	876.801	21.3086
HRTvsHRC	1555	4.5418	0.54545	LPC(18:3)+Na	540.306	8.27435
HRTvsHRC	2128	4.5089	0.45985	TG(18:4_18:3_18:4)+NH4	886.692	19.1709
HRTvsHRC	1552	4.4831	0.8674	LPC(18:1)+H	522.355	9.9713
HRTvsHRC	2106	4.4576	0.3738	TG(18:4_16:1_18:3)+NH4	864.708	19.5883
HRTvsHRC	1790	4.4553	0.78783	PC(44:9)+H	884.616	16.5035
HRTvsHRC	1577	4.4305	0.83404	LPC(22:4)+Na	594.353	10.2899
HRTvsHRC	1473	4.4249	0.41599	DG(16:0_18:1)+NH4	612.556	17.2271
HRTvsHRC	2162	4.3006	0.56042	TG(18:3_18:2_18:3)+Na	897.694	19.9737
HRTvsHRC	2040	4.2833	0.39185	TG(18:1_13:0_18:3)+NH4	830.723	20.0764
HRTvsHRC	1845	4.2645	0.51042	PE(19:1_18:0)+H	760.585	17.4674
HRTvsHRC	1299	4.2308	0.6793	PC(20:3_22:6)+HCOO	900.576	15.7794
HRTvsHRC	1808	4.2301	0.61476	PE(16:1e_18:1)+Na	724.525	16.8423
HRTvsHRC	1944	4.1897	0.62881	TG(8:0_8:0_8:0)+NH4	488.395	13.743
HRTvsHRC	1989	4.1802	0.4275	TG(14:0_13:0_18:3)+NH4	776.676	19.4326
HRTvsHRC	1869	4.163	0.64096	PE(18:1_22:5)+H	792.554	16.4801
HRTvsHRC	1528	4.1434	0.52395	DG(18:3_22:6)+NH4	680.525	15.9688
HRTvsHRC	1980	4.1037	0.42876	TG(12:0_14:0_18:3)+NH4	762.661	19.224
HRTvsHRC	2188	4.078	0.42401	TG(56:1e)+NH4	920.9	22.7426
HRTvsHRC	1649	4.0753	0.46265	PC(18:0_18:1)+Na	810.598	17.0027
HRTvsHRC	2087	4.0615	0.33815	TG(16:0_18:1_18:2)+NH4	874.786	21.0364
HRTvsHRC	2035	3.9891	0.46827	TG(18:1_14:0_17:1)+NH4	834.755	20.6899
HRTvsHRC	1961	3.9832	0.43272	TG(18:1_12:0_12:0)+NH4	738.661	19.4377
HRTvsHRC	2020	3.9829	0.38888	TG(18:0_12:0_18:3)+NH4	818.723	20.2046
HRTvsHRC	2248	3.9814	0.40552	TG(58:1e)+NH4	948.932	23.0796
HRTvsHRC	2124	3.9708	0.28215	TG(18:0_18:0_18:1)+NH4	906.848	21.9047
HRTvsHRC	2142	3.9364	0.52486	TG(18:0_18:1_18:3)+Na	905.757	21.1548
HRTvsHRC	1251	3.9292	0.62635	PC(18:3_20:4)+HCOO	848.545	15.1484
HRTvsHRC	1131	3.9255	0.6695	LPC(18:1)-CH3	506.325	9.97363
HRTvsHRC	2182	3.9187	0.31546	TG(18:3_18:3_20:4)+NH4	916.739	19.8648
HRTvsHRC	2024	3.9047	0.44106	TG(18:1_12:0_18:3)+Na	821.663	19.8833
HRTvsHRC	1281	3.8943	0.51801	PC(18:3_22:6)+HCOO	872.545	15.205
HRTvsHRC	1448	3.8876	0.38576	ChE(20:3)+NH4	692.634	20.9595
HRTvsHRC	1384	3.8842	0.43666	PI(18:0_18:1)-H	863.566	15.9707
HRTvsHRC	2055	3.7935	0.35096	TG(18:1_14:0_18:3)+NH4	844.739	20.3283
HRTvsHRC	1724	3.7556	0.48455	PC(40:10)+H	826.538	14.7785
HRTvsHRC	1846	3.7554	0.4637	PE(18:0p_19:1)+H	744.59	17.9273
HRTvsHRC	2093	3.6864	0.30837	TG(16:0e_18:1_18:3)+NH4	858.791	21.2239
HRTvsHRC	1778	3.6339	0.59477	PC(42:9)+H	856.585	15.7883
HRTvsHRC	1499	3.508	0.30958	DG(18:3_18:3)+NH4	630.509	15.6723
HRTvsHRC	1816	3.5056	0.41431	PE(16:0e_19:1)+H	718.575	17.1627
HRTvsHRC	2043	3.5055	0.49761	TG(18:0_14:0_18:0)+NH4	852.801	21.4707
HRTvsHRC	1937	3.479	0.52268	SPH(d16:0)+H-H2O	256.263	7.50807
HRTvsHRC	1738	3.4263	0.46216	PC(18:0_22:6)+Na	856.583	16.512
HRTvsHRC	1965	3.3616	0.36037	TG(12:0_12:0_18:3)+NH4	734.629	18.6929
HRTvsHRC	1960	3.3587	0.42519	TG(14:0_14:0_14:0)+NH4	740.676	19.7701
HRTvsHRC	1585	3.3569	0.63108	LPC(24:1)+H	606.449	13.2147
HRTvsHRC	1449	3.3277	0.33019	ChE(20:5)+NH4	688.603	20.1968
HRTvsHRC	1595	3.3007	0.65795	LPE(22:6)+H	526.293	9.26071
HRTvsHRC	1978	3.2419	0.33796	TG(12:0_14:0_18:2)+NH4	764.676	19.563
HRTvsHRC	1130	3.237	0.56363	LPC(18:1)+HCOO	566.346	9.97063
HRTvsHRC	2058	3.2051	0.28463	TG(14:0_18:2_18:3)+NH4	842.723	20.0092
HRTvsHRC	2080	3.1827	0.32558	TG(18:4_12:0_22:6)+NH4	860.676	19.1944
HRTvsHRC	2050	3.1651	0.43997	TG(18:1_14:0_18:2)+Na	851.71	20.6381
HRTvsHRC	2002	3.1434	0.32614	TG(10:0_18:3_18:3)+NH4	784.645	18.6834
HRTvsHRC	1872	2.9328	0.35921	PE(18:2_22:6)+H	788.522	15.5679
HRTvsHRC	1949	2.8386	0.25588	TG(4:0_16:0_18:0)+NH4	684.614	18.8502
HRTvsHRC	2098	2.8051	0.2336	TG(16:0e_18:1_18:4)+NH4	856.775	21.0392
HRTvsHRC	1364	2.7904	0.37186	PE(18:4_22:5)-H	784.492	15.2452
HRTvsHRC	1662	2.7479	0.34024	PC(36:4e)+H	768.59	16.0493
HRTvsHRC	1328	2.7465	0.49674	PE(18:1e_18:1)-H	728.56	17.5378
HRTvsHRC	1556	2.7202	0.53858	LPC(18:3)+H	518.324	8.26026
HRTvsHRC	1402	2.7201	0.28739	PI(20:3e_18:1)-H	871.571	15.6291
HRTvsHRC	1333	2.7195	0.51137	PE(18:1e_18:3)-H	724.529	16.6789
HRTvsHRC	1757	2.7152	0.30906	PC(41:7)+H	846.601	16.4533
HRTvsHRC	1574	2.7096	0.53936	LPC(22:1)+H	578.418	12.2786
HRTvsHRC	1707	2.6976	0.29076	PC(38:8)+H	802.538	14.7004
HRTvsHRC	1703	2.6846	0.41444	PC(18:4_20:3)+Na	826.536	15.0043
HRTvsHRC	1569	2.6052	0.61148	LPC(20:3)+H	546.355	9.6453
HRTvsHRC	1776	2.5574	0.54587	PC(42:8)+H	858.601	16.2011
HRTvsHRC	1128	2.5314	0.3509	LPC(18:1)+HCOO	566.346	9.9216
HRTvsHRC	2007	2.5307	0.24621	TG(16:0_13:0_18:3)+NH4	804.708	19.938
HRTvsHRC	1580	2.4748	0.52877	LPC(22:5)+H	570.355	9.91586
HRTvsHRC	2009	2.4137	0.22452	TG(11:0_18:2_18:3)+NH4	800.676	19.2914
HRTvsHRC	1509	2.3768	0.38434	DG(20:1_18:1)+NH4	666.603	18.0718
HRTvsHRC	1573	2.2364	0.43905	LPC(22:1)+Na	600.4	12.2789
HRTvsHRC	1994	2.2223	0.22004	TG(14:0_14:0_18:2)+NH4	792.708	20.0395
HRTvsHRC	2101	2.1244	0.2061	TG(16:0e_18:3_18:3)+NH4	854.76	20.6876
HRTvsHRC	1480	2.0733	0.31741	DG(17:0_18:3)+NH4	622.541	16.6368
HRTvsHRC	1582	2.0027	0.25065	LPC(22:6)+Na	590.322	9.1849
HRTvsHRC	1467	1.9917	0.2453	DG(15:0_18:1)+NH4	598.541	16.8379
HRTvsHRC	1815	1.9636	0.32101	PE(17:0_18:1)+H	732.554	16.7662
HRTvsHRC	1650	1.9492	0.24271	PC(36:1)+H	788.616	17.0106
HRTvsHRC	1855	1.8933	0.21763	PE(20:0_18:1)+H	774.601	17.7475
HRTvsHRC	2032	1.88	0.18451	TG(18:0_13:0_18:1)+NH4	836.77	20.9744
HRTvsHRC	1545	1.8336	0.50009	LPC(17:0)+H	510.355	10.0808
HRTvsHRC	1416	1.7809	0.23223	PS(22:5_18:2)-H	832.513	15.1142
HRTvsHRC	1714	1.6906	0.16236	PC(39:3)+H	826.632	17.1029
HRTvsHRC	1976	1.6728	0.16156	TG(18:1_12:0_14:0)+NH4	766.692	19.9209
HRTvsHRC	1899	1.6203	0.25591	PI(18:0_18:1)+NH4	882.607	15.9926
HRTvsHRC	1909	1.608	0.1889	PI(36:3e)+H	847.569	15.5609
HRTvsHRC	1148	1.6067	0.34502	LPC(22:5)-CH3	554.325	9.91219
HRTvsHRC	1688	1.6057	0.17275	PC(15:0_22:6)+H	792.554	16.5829
HRTvsHRC	1870	1.6057	0.17275	PE(18:0_22:6)+H	792.554	16.5867
HRTvsHRC	1145	1.6053	0.29748	LPC(22:4)+HCOO	616.362	10.2849
HRTvsHRC	1767	1.6035	0.18426	PC(42:5)+H	864.648	17.376
HRTvsHRC	1330	1.5923	0.3207	PE(18:1e_18:2)-H	726.544	17.1047
HRTvsHRC	2184	1.5222	0.10823	TG(18:4_16:0_22:6)+NH4	916.739	19.9119
HRTvsHRC	1780	1.4648	0.14408	PC(44:10)+H	882.601	16.0679
HRTvsHRC	1583	1.435	0.3275	LPC(22:6)+H	568.34	9.16348
HRTvsHRC	2057	1.4205	0.17557	TG(14:0_18:2_18:3)+Na	847.679	20.0095
HRTvsHRC	1950	1.3945	0.2338	TG(4:0_16:0_18:1)+NH4	682.598	18.4536
HRTvsHRC	1324	1.3466	0.25669	PE(16:1e_19:1)-H	714.544	17.2817
HRTvsHRC	1500	1.3424	0.13864	DG(14:0_22:6)+NH4	630.509	15.9592
HRTvsHRC	1250	1.3171	0.199	PC(18:4_20:3)+HCOO	848.545	15.015
HRTvsHRC	1343	1.289	0.22951	PE(18:1e_19:1)-H	742.576	17.9401
HRTvsHRC	1562	1.2362	0.16135	LPC(18:3e)+H	504.345	9.96687
HRTvsHRC	1811	1.2183	0.12345	PE(16:0p_18:3)+H	698.512	15.9471
HRTvsHRC	2006	1.2134	0.13441	TG(18:1_12:0_17:1)+NH4	806.723	20.2559
HRTvsHRC	2016	1.2109	0.1055	TG(16:0e_14:0_18:1)+NH4	808.775	21.2971
HRTvsHRC	1140	1.1808	0.21894	LPC(20:3)-CH3	530.325	9.63972
HRTvsHRC	1502	1.1724	0.19144	DG(19:0_18:1)+NH4	654.603	18.2003
HRTvsHRC	1150	1.1346	0.23136	LPC(22:6)+HCOO	612.331	9.16198
HRTvsHRC	1139	1.1171	0.20258	LPC(20:3)+HCOO	590.346	9.63964
HRTvsHRC	1732	1.0571	0.14372	PC(40:4)+H	838.632	17.115
HRTvsHRC	1788	1.0438	0.13434	PC(44:4)+H	894.695	18.5813
HRTvsHRC	1549	1.0378	0.16359	LPC(18:1)+Na	544.337	9.86627
HRTvsHRC	1759	1.0223	0.1092	PC(42:0)+H	874.726	19.2784
HRTvsHRC	1933	0.93487	0.14156	SM(d42:2)+H	813.684	17.6571
HRTvsHRC	1316	0.93325	0.16758	PE(16:1e_18:1)-H	700.529	16.8434
HRTvsHRC	1711	0.92679	0.10186	PC(38:9)+H	800.522	14.4079
HRTvsHRC	1147	0.88617	0.17584	LPC(22:5)+HCOO	614.346	9.91453
HRTvsHRC	1417	0.88138	0.11454	PS(22:5_22:5)-H	882.529	15.4482
HRTvsHRC	1151	0.84025	0.16447	LPC(22:6)-CH3	552.31	9.16106
HRTvsHRC	1230	0.83038	0.16723	PC(18:3_18:3)+HCOO	822.529	14.8099
HRTvsHRC	1924	0.75928	0.10655	PS(22:5_22:5)+H	884.544	15.4664
HRTvsHRC	1847	0.75365	0.069006	PE(18:0p_19:1)+H	744.59	18.7204
HRTvsHRC	1142	0.71921	0.12155	LPC(22:1)+HCOO	622.409	12.2771
HRTvsHRC	1871	0.67907	0.11498	PE(22:5_18:2)+H	790.538	16.029
HRTvsHRC	1129	0.65354	0.089384	LPC(18:1)-CH3	506.325	9.92102
HRTvsHRC	1925	0.65146	0.11088	PS(22:5_22:6)+H	882.528	15.0642
HRTvsHRC	1164	0.63344	0.11015	LPE(22:4)-H	528.31	10.3671
HRTvsHRC	1868	0.62674	0.095329	PE(22:4_18:2)+H	792.554	16.2131
HRTvsHRC	2086	0.60342	0.077719	TG(16:0_18:1_18:2)+Na	879.741	21.0421
HRTvsHRC	1829	0.56546	0.058413	PE(18:1_18:2)+Na	764.52	16.1281
HRTvsHRC	1942	0.45008	0.045638	SPH(m20:1)+H	312.326	10.0773
HRTvsHRC	1289	0.3937	0.066932	PC(20:4_22:6)+HCOO	898.56	15.3694
HRTvsHRC	1202	0.36265	0.045864	PC(18:4_16:0)+HCOO	798.529	14.9567
HRTvsHRC	2010	0.34805	0.046753	TG(18:0_14:0_16:0)+NH4	824.77	21.0807
HRTvsHRC	1912	0.32179	0.037642	PI(18:1_18:3)+NH4	876.56	14.681
HRTvsHRC	1579	0.32091	0.043848	LPC(22:5)+Na	592.337	9.90761
HRTvsHRC	1362	0.31849	0.05613	PE(18:2_22:6)-H	786.508	15.57
HRTvsHRC	1518	0.28908	0.03517	DG(18:1_22:0)+NH4	696.65	19.1556
HRTvsHRC	1233	0.2196	0.047387	PC(18:4_18:3)+HCOO	820.513	14.3688
HRTvsHRC	2054	0.20058	0.031877	TG(18:1_14:0_18:3)+Na	849.694	20.3284
HRTvsHRC	1347	0.13785	0.029177	PE(20:1e_18:2)-H	754.576	17.7458
HRTvsHRC	1822	0.095626	0.0094024	PE(17:0_18:3)+H	728.522	15.7612
HRTvsHRC	1508	0.051675	0.0059825	DG(19:1_18:3)+NH4	648.556	16.861
HRTvsHRC	1698	0.039849	0.0057162	PC(38:4)+Na	832.583	16.2399
HRTvsHRC	1166	-0.0089764	-0.0015982	LPE(22:6)-H	524.278	9.26096
HRTvsHRC	1157	-0.054945	-0.0090869	LPE(17:1)-H	464.278	9.33079
HRTvsHRC	1135	-0.06699	-0.012379	LPC(18:3)-CH3	502.294	8.25351
HRTvsHRC	1360	-0.10665	-0.01643	PE(18:0_22:6)-H	790.539	16.5859
HRTvsHRC	1974	-0.16881	-0.026449	TG(16:0_14:0_14:0)+NH4	768.708	20.2369
HRTvsHRC	1476	-0.16922	-0.029872	DG(16:0_18:2)+NH4	610.541	16.7623
HRTvsHRC	1544	-0.17523	-0.04983	LPC(16:1e)+H	480.345	10.369
HRTvsHRC	1916	-0.22963	-0.02732	PI(37:1e)+H	865.616	16.7044
HRTvsHRC	1338	-0.27872	-0.050277	PE(18:4_18:3)-H	732.461	14.4177
HRTvsHRC	1570	-0.32011	-0.060118	LPC(20:3)+H	546.355	10.0653
HRTvsHRC	1160	-0.32474	-0.054044	LPE(18:3)-H	474.263	8.34555
HRTvsHRC	1470	-0.32989	-0.037578	DG(15:0_18:1D7)+Na	610.54	16.8544
HRTvsHRC	1551	-0.34391	-0.046976	LPC(18:1)+Na	544.337	9.98671
HRTvsHRC	1162	-0.35108	-0.055973	LPE(20:3)-H	502.294	9.73315
HRTvsHRC	1631	-0.35317	-0.038832	PC(18:4_16:0)+Na	776.52	14.9652
HRTvsHRC	1575	-0.38447	-0.086329	LPC(22:2)+Na	598.384	11.5775
HRTvsHRC	1715	-0.39529	-0.04525	PC(39:3)+H	826.632	17.1754
HRTvsHRC	1115	-0.40926	-0.062747	FA(20:4)-H	303.233	11.1558
HRTvsHRC	1144	-0.43207	-0.082353	LPC(22:2)+HCOO	620.393	11.5724
HRTvsHRC	1917	-0.44667	-0.05266	PI(37:1e)+NH4	882.643	16.7036
HRTvsHRC	1300	-0.49603	-0.094672	PC(22:5_22:5)+HCOO	926.592	16.0727
HRTvsHRC	1134	-0.52762	-0.085543	LPC(18:3)+HCOO	562.315	8.2561
HRTvsHRC	1550	-0.59492	-0.061709	LPC(18:1)+H	522.355	9.91077
HRTvsHRC	1516	-0.65975	-0.093207	DG(16:0_22:6)+NH4	658.541	16.6919
HRTvsHRC	1721	-0.68125	-0.082488	PC(40:1)+H	844.679	18.1968
HRTvsHRC	1435	-0.78551	-0.086308	Cer(m18:1_16:1)+H	520.509	14.4823
HRTvsHRC	1576	-0.79568	-0.17139	LPC(22:2)+H	576.402	11.5802
HRTvsHRC	1541	-0.82482	-0.18516	LPC(16:1)+Na	516.306	8.48382
HRTvsHRC	1542	-0.84659	-0.18991	LPC(16:1)+H	494.324	8.48916
HRTvsHRC	1263	-0.85976	-0.17198	PC(18:4_22:6)+HCOO	870.529	14.7725
HRTvsHRC	1977	-0.86136	-0.10818	TG(18:1_12:0_14:0)+Na	771.647	19.9209
HRTvsHRC	1581	-0.87611	-0.25158	LPC(22:5)+H	570.355	10.3492
HRTvsHRC	1773	-0.96738	-0.15022	PC(42:7)+H	860.616	16.6534
HRTvsHRC	1761	-1.0244	-0.1224	PC(42:1)+H	872.71	18.9168
HRTvsHRC	1789	-1.0355	-0.14711	PC(44:9)+H	884.616	16.2746
HRTvsHRC	1880	-1.0566	-0.10989	PG(22:5_18:2)+NH4	838.559	15.0374
HRTvsHRC	1353	-1.1039	-0.18196	PE(20:4e_18:2)-H	748.529	16.3298
HRTvsHRC	1361	-1.1349	-0.19897	PE(22:5_18:2)-H	788.524	16.0367
HRTvsHRC	1203	-1.1582	-0.13704	PC(18:4_16:0)+HCOO	798.529	15.0851
HRTvsHRC	1482	-1.1998	-0.18268	DG(18:0_18:0)+NH4	642.603	18.3549
HRTvsHRC	1165	-1.2233	-0.22621	LPE(22:5)-H	526.294	10.0133
HRTvsHRC	1884	-1.2329	-0.1419	PG(18:3_22:6)+NH4	834.528	14.295
HRTvsHRC	1407	-1.2468	-0.10429	PI(18:0_22:5)-H	911.566	15.7261
HRTvsHRC	1955	-1.3218	-0.1701	TG(18:0_8:0_14:0)+NH4	712.645	19.2683
HRTvsHRC	1517	-1.3519	-0.14249	DG(18:3_20:4)+NH4	656.525	15.89
HRTvsHRC	1705	-1.3868	-0.12481	PC(38:7)+H	804.554	15.1458
HRTvsHRC	1859	-1.4592	-0.13489	PE(20:0_18:3)+H	770.569	16.8647
HRTvsHRC	1675	-1.5402	-0.18937	PC(36:7)+H	776.522	14.3773
HRTvsHRC	1719	-1.6134	-0.18267	PC(40:0)+H	846.695	18.7645
HRTvsHRC	1535	-1.6339	-0.35647	LPC(13:0)+H	454.293	7.05174
HRTvsHRC	1995	-1.6614	-0.24052	TG(14:0_14:0_18:2)+Na	797.663	20.0418
HRTvsHRC	1736	-1.6773	-0.20173	PC(40:5)+H	836.616	16.9414
HRTvsHRC	1793	-1.6916	-0.20131	PC(46:3)+H	924.742	19.3576
HRTvsHRC	1677	-1.6986	-0.21036	PC(37:1)+H	802.632	17.3169
HRTvsHRC	1434	-1.7276	-0.16988	Cer(m18:1_16:0)+H	522.524	14.7216
HRTvsHRC	1741	-1.7559	-0.22494	PC(40:7)+Na	854.567	15.9883
HRTvsHRC	1406	-1.7767	-0.14747	PI(18:0_22:5)-H	911.566	15.6001
HRTvsHRC	1658	-1.8141	-0.21798	PC(36:4)+H	782.569	15.7183
HRTvsHRC	1159	-1.8341	-0.25945	LPE(18:1e)-H	464.315	11.9197
HRTvsHRC	1746	-1.8386	-0.23182	PC(40:8)+H	830.569	15.5156
HRTvsHRC	1495	-1.8684	-0.16741	DG(18:3_18:2)+NH4	632.525	16.0441
HRTvsHRC	1782	-1.8938	-0.45539	PC(44:10)+H	882.601	16.3125
HRTvsHRC	1666	-1.9753	-0.24838	PC(18:4_18:1)+Na	802.536	15.2842
HRTvsHRC	1651	-2.0658	-0.29793	PC(18:0_18:2)+Na	808.583	16.5739
HRTvsHRC	1834	-2.0836	-0.21583	PE(18:4_18:0)+H	740.522	15.9073
HRTvsHRC	1774	-2.0883	-0.21664	PC(42:8)+H	858.601	15.9835
HRTvsHRC	1863	-2.0915	-0.25003	PE(16:0_22:6)+H	764.522	15.866
HRTvsHRC	1423	-2.1395	-0.46208	AcCa(18:0)+H	428.373	10.6845
HRTvsHRC	1755	-2.1492	-0.24824	PC(19:1_22:5)+H	848.616	16.8642
HRTvsHRC	1391	-2.1543	-0.22786	PI(18:1_18:3)-H	857.519	14.666
HRTvsHRC	1763	-2.1613	-0.34331	PC(42:10)+H	854.569	15.3682
HRTvsHRC	1833	-2.2477	-0.26587	PE(18:2_18:2)+H	740.522	15.6713
HRTvsHRC	1659	-2.2848	-0.19252	PC(18:4_18:0)+Na	804.551	15.8717
HRTvsHRC	1123	-2.3187	-0.38473	LPC(16:1)+HCOO	538.315	8.48616
HRTvsHRC	1342	-2.4046	-0.39047	PE(19:0_18:2)-H	756.555	16.9281
HRTvsHRC	1717	-2.4302	-0.27251	PC(39:5)+H	822.601	16.5733
HRTvsHRC	1339	-2.4904	-0.36436	PE(19:1_18:0)-H	758.571	17.4642
HRTvsHRC	1967	-2.5096	-0.32073	TG(15:0_14:0_14:0)+NH4	754.692	19.9905
HRTvsHRC	1739	-2.5942	-0.2999	PC(40:6)+H	834.601	16.5189
HRTvsHRC	1841	-2.5963	-0.35502	PE(18:4_18:2)+H	736.491	14.8524
HRTvsHRC	1680	-2.673	-0.30408	PC(19:1_18:1)+H	800.616	16.9296
HRTvsHRC	1395	-2.8837	-0.30468	PI(18:0e_19:1)-H	863.602	16.7002
HRTvsHRC	1699	-2.8918	-0.48083	PC(38:4)+H	810.601	16.4072
HRTvsHRC	1554	-2.9715	-0.48287	LPC(18:1)+Na	544.337	10.2464
HRTvsHRC	1898	-3.082	-0.49478	PI(18:0_18:1)+H	865.58	15.9855
HRTvsHRC	1504	-3.123	-0.32653	DG(19:1_18:1)+NH4	652.587	17.7791
HRTvsHRC	1122	-3.1748	-0.53049	LPC(15:0)+HCOO	526.315	8.60559
HRTvsHRC	1389	-3.1757	-0.28401	PI(18:0e_18:3)-H	845.555	15.5454
HRTvsHRC	1864	-3.18	-0.38912	PE(18:3_20:4)+H	762.507	15.1947
HRTvsHRC	1818	-3.199	-0.59018	PE(17:0_18:2)+H	730.538	16.229
HRTvsHRC	1125	-3.2043	-0.47426	LPC(17:0)+HCOO	554.346	10.0869
HRTvsHRC	1668	-3.2128	-0.298	PC(18:3_18:3)+Na	800.52	14.6923
HRTvsHRC	1693	-3.2699	-0.37769	PC(18:0_20:3)+Na	834.598	16.7435
HRTvsHRC	1539	-3.29	-0.48732	LPC(15:0)+H	482.324	8.60409
HRTvsHRC	1801	-3.2942	-0.34948	PE(14:0_18:3)+H	686.476	14.7106
HRTvsHRC	1625	-3.3122	-0.33077	PC(16:0_18:2)+Na	780.551	15.8431
HRTvsHRC	1673	-3.4451	-0.32219	PC(36:6)+H	778.538	15.074
HRTvsHRC	1322	-3.4939	-0.64956	PE(17:0_18:2)-H	728.524	16.2185
HRTvsHRC	1189	-3.5209	-0.61238	PC(18:4_14:0)+HCOO	770.498	14.3171
HRTvsHRC	1370	-3.5244	-0.33322	PG(22:5_18:2)-H	819.518	15.0094
HRTvsHRC	1749	-3.6546	-0.36058	PC(18:3_22:6)+Na	850.536	15.2053
HRTvsHRC	1704	-3.7138	-0.44726	PC(38:7)+H	804.554	15.0093
HRTvsHRC	1648	-3.8778	-0.60041	PC(36:0)+H	790.632	17.4705
HRTvsHRC	1443	-3.9032	-0.26453	ChE(18:1D7)+NH4	675.678	21.1672
HRTvsHRC	1553	-3.9244	-0.54029	LPC(18:1)+H	522.355	10.2473
HRTvsHRC	1387	-4.0071	-0.41269	PI(18:0_18:3)-H	859.534	15.1833
HRTvsHRC	1232	-4.0178	-0.63065	PC(14:0_22:6)+HCOO	822.529	15.0634
HRTvsHRC	1734	-4.0336	-0.54039	PC(40:5)+H	836.616	16.6985
HRTvsHRC	1756	-4.0454	-0.67977	PC(41:7)+H	846.601	16.3406
HRTvsHRC	1603	-4.1179	-0.41875	PC(31:0)+H	720.554	15.6998
HRTvsHRC	1252	-4.1211	-0.73683	PC(18:4_20:4)+HCOO	846.529	14.6817
HRTvsHRC	1713	-4.1929	-0.47941	PC(39:2)+H	828.648	17.4708
HRTvsHRC	1609	-4.2051	-0.44237	PC(32:1)+H	732.554	15.5813
HRTvsHRC	1272	-4.2198	-0.67774	PC(18:1_22:5)+HCOO	878.592	16.1948
HRTvsHRC	1563	-4.2572	-0.77415	LPC(19:0)+H	538.387	11.4078
HRTvsHRC	1771	-4.2754	-0.6463	PC(42:7)+H	860.616	16.3755
HRTvsHRC	1327	-4.3093	-0.73087	PE(18:0e_18:1)-H	730.576	17.5539
HRTvsHRC	1689	-4.3608	-0.6364	PC(18:0_20:1)+Na	838.63	17.6368
HRTvsHRC	1132	-4.4149	-0.39311	LPC(18:1)+HCOO	566.346	10.2508
HRTvsHRC	1278	-4.4164	-0.71108	PC(18:3_22:5)+HCOO	874.56	15.518
HRTvsHRC	1231	-4.4808	-0.55354	PC(18:3_18:3)-CH3	762.508	14.8099
HRTvsHRC	1269	-4.5826	-0.57353	PC(18:0_22:5)+HCOO	880.607	16.7013
HRTvsHRC	1325	-4.5935	-0.68396	PE(17:0_18:3)-H	726.508	15.7582
HRTvsHRC	1565	-4.6002	-0.73536	LPC(19:1)+H	536.371	11.0352
HRTvsHRC	1568	-4.6677	-0.77227	LPC(20:3)+Na	568.337	9.6623
HRTvsHRC	1657	-4.7335	-0.41475	PC(18:1_18:3)+Na	804.551	15.7103
HRTvsHRC	1287	-4.7377	-0.56472	PC(19:1_22:6)+HCOO	890.592	16.453
HRTvsHRC	1786	-4.7778	-0.55399	PC(44:3)+H	896.71	18.8052
HRTvsHRC	1337	-4.7781	-0.5909	PE(18:4_18:2)-H	734.477	14.8583
HRTvsHRC	1591	-4.7978	-0.47763	LPE(18:1D7)+Na	509.334	10.2936
HRTvsHRC	1220	-4.8285	-0.52468	PC(18:1_18:3)+HCOO	826.56	15.7165
HRTvsHRC	1769	-4.9068	-0.5314	PC(42:6)+H	862.632	16.7899
HRTvsHRC	1687	-5.0206	-0.46188	PC(37:4)+H	796.585	16.055
HRTvsHRC	1354	-5.024	-0.53484	PE(18:3_20:4)-H	760.492	15.1992
HRTvsHRC	1784	-5.0496	-0.5236	PC(44:2)+H	898.726	19.1298
HRTvsHRC	1344	-5.1029	-0.80546	PE(19:1_18:3)-H	752.524	16.103
HRTvsHRC	1874	-5.1449	-0.57729	PE(18:3_22:6)+H	786.507	15.1485
HRTvsHRC	1875	-5.1787	-0.61245	PE(18:4_22:5)+H	786.507	15.248
HRTvsHRC	1484	-5.1889	-0.51248	DG(18:0_18:1)+NH4	640.587	17.9283
HRTvsHRC	1943	-5.2024	-0.79579	SPH(t16:0)+H	290.269	6.8966
HRTvsHRC	1605	-5.2238	-0.51578	PC(18:2_13:0)+H	716.522	14.6885
HRTvsHRC	1702	-5.2292	-0.5776	PC(38:6)+H	806.569	15.8141
HRTvsHRC	1615	-5.2311	-0.82703	PC(18:4_14:0)+Na	748.489	14.315
HRTvsHRC	1141	-5.2339	-0.50461	LPC(20:3)+HCOO	590.346	10.0662
HRTvsHRC	1716	-5.2425	-0.62644	PC(39:4)+H	824.616	16.6781
HRTvsHRC	1633	-5.2448	-0.723	PC(34:4)+H	754.538	15.1005
HRTvsHRC	1359	-5.2758	-0.59739	PE(18:1_22:5)-H	790.539	16.4854
HRTvsHRC	1167	-5.2771	-0.75802	LPI(18:3)-H	593.273	7.62304
HRTvsHRC	1754	-5.2843	-0.55277	PC(41:5)+H	850.632	17.2269
HRTvsHRC	1622	-5.301	-0.56649	PC(34:0)+H	762.601	16.7971
HRTvsHRC	1398	-5.3186	-0.43958	PI(18:0_20:2)-H	889.581	16.1839
HRTvsHRC	1261	-5.3213	-0.57531	PC(18:0_22:1)+HCOO	888.67	18.2004
HRTvsHRC	1839	-5.3286	-0.43932	PE(18:3_18:3)+H	736.491	14.7192
HRTvsHRC	1209	-5.3586	-0.66335	PC(17:1_18:3)+HCOO	812.545	15.2611
HRTvsHRC	1750	-5.3861	-0.51207	PC(40:9)+H	828.554	15.201
HRTvsHRC	1249	-5.3902	-0.65435	PC(16:0_22:6)+HCOO	850.56	15.8107
HRTvsHRC	1635	-5.4397	-0.71628	PC(34:5)+H	752.522	14.5473
HRTvsHRC	1652	-5.4792	-0.61928	PC(18:0_18:2)+H	786.601	16.5702
HRTvsHRC	1656	-5.4893	-0.47409	PC(36:4)+H	782.569	15.5899
HRTvsHRC	1637	-5.5172	-0.59971	PC(35:1)+H	774.601	16.6607
HRTvsHRC	1376	-5.5421	-0.52894	PI(16:0_18:1)-H	835.534	15.3046
HRTvsHRC	1248	-5.5694	-0.8333	PC(18:3_20:3)+HCOO	850.56	15.3626
HRTvsHRC	1383	-5.5883	-0.28034	PI(18:0_18:1)-H	863.566	15.8257
HRTvsHRC	1692	-5.6232	-0.60336	PC(38:2)+H	814.632	17.1688
HRTvsHRC	1329	-5.6999	-0.82433	PE(18:1_18:2)-H	740.524	16.1171
HRTvsHRC	1892	-5.7088	-0.44522	PI(16:0_18:2)+NH4	852.56	14.9004
HRTvsHRC	1616	-5.7354	-0.84905	PC(32:4)+H	726.507	14.3156
HRTvsHRC	1821	-5.749	-0.53862	PE(17:0_18:3)+H	728.522	15.3368
HRTvsHRC	1623	-5.796	-0.55511	PC(16:0_18:1)+Na	782.567	16.2939
HRTvsHRC	1742	-5.8109	-0.69299	PC(40:7)+H	832.585	15.9822
HRTvsHRC	1690	-5.8764	-0.70438	PC(38:1)+H	816.648	17.6179
HRTvsHRC	1804	-5.8911	-0.62664	PE(17:1_16:0)+H	704.522	16.0527
HRTvsHRC	1317	-5.9012	-0.82619	PE(16:0_18:3)-H	712.492	15.4397
HRTvsHRC	1133	-5.9098	-0.62792	LPC(18:1)-CH3	506.325	10.2425
HRTvsHRC	1667	-5.9614	-0.87463	PC(36:5)+H	780.554	15.2927
HRTvsHRC	1321	-5.9743	-0.84229	PE(17:0_18:1)-H	730.539	16.7701
HRTvsHRC	1592	-6.0064	-0.57533	LPE(18:1D7)+H	487.352	10.2987
HRTvsHRC	1253	-6.0142	-0.93785	PC(18:4_20:4)+HCOO	846.529	14.8498
HRTvsHRC	1457	-6.0998	-0.58906	DG(16:0_14:0)+NH4	558.509	16.3218
HRTvsHRC	1617	-6.1004	-0.7655	PC(33:0)+H	748.585	16.3918
HRTvsHRC	1709	-6.1353	-0.67452	PC(38:8)+H	802.538	14.8479
HRTvsHRC	1506	-6.1513	-0.76294	DG(19:1_18:1)+NH4	652.587	17.8684
HRTvsHRC	1268	-6.1528	-0.74414	PC(18:0_22:4)+HCOO	882.623	17.1135
HRTvsHRC	1632	-6.1543	-0.53071	PC(34:4)+H	754.538	14.9645
HRTvsHRC	1566	-6.163	-0.85496	LPC(20:0e)+H	538.423	12.9268
HRTvsHRC	1377	-6.169	-0.50415	PI(16:0_18:2)-H	833.519	14.8847
HRTvsHRC	1399	-6.1712	-0.47455	PI(18:0_20:3)-H	887.566	15.7102
HRTvsHRC	1438	-6.1712	-0.72292	Cer(m18:1_18:1)+H	548.54	15.1248
HRTvsHRC	1645	-6.186	-0.60465	PC(17:1_18:3)+Na	790.536	15.2686
HRTvsHRC	1812	-6.1947	-0.8571	PE(16:1_18:3)+H	712.491	14.9371
HRTvsHRC	1346	-6.1986	-0.91479	PE(20:0_18:3)-H	768.555	16.8963
HRTvsHRC	1828	-6.2112	-0.69344	PE(18:1_18:2)+H	742.538	16.1295
HRTvsHRC	1768	-6.2828	-0.69327	PC(42:5)+H	864.648	17.6324
HRTvsHRC	1207	-6.3497	-0.75827	PC(17:0_18:2)+HCOO	816.576	16.1861
HRTvsHRC	1275	-6.3528	-0.56309	PC(20:3_20:4)+HCOO	876.576	15.7087
HRTvsHRC	1204	-6.3623	-0.89779	PC(18:4_16:1)+HCOO	796.513	14.5531
HRTvsHRC	1571	-6.3869	-0.93027	LPC(20:3)+H	546.355	11.1662
HRTvsHRC	1363	-6.4199	-0.74057	PE(18:3_22:6)-H	784.492	15.1485
HRTvsHRC	1258	-6.4381	-0.86272	PC(19:1_20:3)+HCOO	868.607	16.6887
HRTvsHRC	1137	-6.4677	-0.58891	LPC(18:3)-CH3	502.294	8.55048
HRTvsHRC	1848	-6.5256	-0.76393	PE(19:0_18:2)+H	758.569	16.9188
HRTvsHRC	1501	-6.5799	-0.66984	DG(18:4_18:3)+NH4	628.494	15.2456
HRTvsHRC	1548	-6.6368	-0.69715	LPC(17:0)+Na	532.337	10.4053
HRTvsHRC	1891	-6.6415	-0.62151	PI(16:0_18:1)+H	837.549	15.3149
HRTvsHRC	1183	-6.6566	-0.73728	PC(18:1_14:0)+HCOO	776.545	15.5805
HRTvsHRC	1621	-6.6578	-0.71473	PC(15:0_18:3)+H	742.538	14.9493
HRTvsHRC	1318	-6.7396	-0.94127	PE(16:1_18:3)-H	710.477	14.9336
HRTvsHRC	1138	-6.7786	-0.64856	LPC(19:0)+HCOO	582.378	11.6762
HRTvsHRC	1206	-6.7864	-0.76572	PC(19:1_16:0)+HCOO	818.592	16.6582
HRTvsHRC	1643	-6.8366	-0.68395	PC(35:3)+H	770.569	15.7189
HRTvsHRC	1331	-6.838	-0.85954	PE(18:2_18:2)-H	738.508	15.6601
HRTvsHRC	1212	-6.8512	-0.80634	PC(18:0_18:1)+HCOO	832.607	17.0109
[truncated: 143 more rows]

## Sheet: Sheet2
Comparison	ID	p[1]	p(corr)[1]	LipidIon	CalcMz	RT_avg
