# Supplementary material for: Drug-Induced Lipid Remodeling in Leishmania Parasites
Source: Microorganisms. 2021 Apr 9;9(4):790. doi: 10.3390/microorganisms9040790 (PMC8068835; doi:10.3390/microorganisms9040790)
Supplement: Supplementary file 1 [file microorganisms-09-00790-s001.zip › Supplementary files/Supplementary_fileS8.xlsx]

## Sheet: Sheet1
metaGroupId	groupId	goodPeakCount	medMz	medRt	maxQuality	Polarity	Predicted compound	expectedRtDiff	ppmDiff	parent	HR_C_Rep1_Pos	HR_C_Rep2_Pos	HR_C_Rep3_Pos	HR_T_Rep1_Pos	HR_T_Rep2_Pos	HR_T_Rep3_Pos	WT_C_Rep1_Pos	WT_C_Rep2_Pos	WT_C_Rep3_Pos	WT_T_Rep1_Pos	WT_T_Rep2_Pos	WT_T_Rep3_Pos
0	6298	6	621.47	13.8092	0.856912	Positive	DG(15:0/0:0/16:1n7)	0	0	621.47	335737	200420	374792	231813	201109	525860	1297090	928198	1324925	1008113	907010	564710
0	5611	5	776.559	17.0222	0.740976	Positive	PE(40:6)	0	0	776.559	0	0	0	137273	104235	112400	1106376	598324	1259549	1519448	1164586	360361
0	7500	6	785.625	16.9244	0.854394	Positive	DG(24:1n9/0:0/18:2n6)	0	0	785.625	0	0	0	66301.9	196709	412974	1186963	1518716	1586966	1606305	857694	490401
0	5336	8	345.32	7.24668	0.853631	Positive	MG(17:0)	0	0	345.32	1297023	956226	1673620	946322	702354	1837324	190908	153085	185277	111342	83522.6	46524.3
0	6596	9	651.628	19.0099	0.827912	Positive	1,20-Eicosanediol	0	0	651.628	1053586	514002	1339091	1003550	978769	1296502	229488	213413	178008	291249	284603	135128
0	713	2	339.288	11.6851	0.853088	Positive	DG(34:0)	0	0	339.288	6257590	5713270	8961655	2324070	2196740	5097372	695512	638002	560070	620658	653360	340716
