# Supplementary material for: Drug-Induced Lipid Remodeling in Leishmania Parasites
Source: Microorganisms. 2021 Apr 9;9(4):790. doi: 10.3390/microorganisms9040790 (PMC8068835; doi:10.3390/microorganisms9040790)
Supplement: Supplementary file 1 [file microorganisms-09-00790-s001.zip › Supplementary files/Supplementary_fileS4.xlsx]

## Sheet: Sheet1
Set	Total	Elements			TG(44:4)
Intersect(WTTvsWTC and HRCvsWTC)	1	TG(52:6)			TG(46:5)
Intersect(HRTvsHRC and HRCvsWTC)	2	TG(36:4)			TG(46:6)
		TG(36:3)			TG(46:7)
WTTvsWTC	69	TG(58:7e)			TG(48:6)
		TG(66:7)			TG(49:5)
		TG(50:10)			TG(50:10)
		TG(57:11)			TG(50:4)
		TG(60:3)			TG(50:5)
		TG(64:13)			TG(50:6)
		TG(50:4)			TG(50:7)
		TG(62:15)			TG(50:8)
		TG(50:5)			TG(50:9)
		TG(64:7)			TG(52:7)
		TG(50:7)			TG(52:8)
		TG(62:4)			TG(52:9)
		TG(46:5)			TG(54:10)
		TG(60:5)			TG(54:11)
		TG(64:8e)			TG(54:12)
		TG(54:7)			TG(54:7)
		TG(60:10)			TG(54:8)
		TG(60:9)			TG(54:9)
		TG(58:6e)			TG(55:8)
		TG(56:10)			TG(55:9)
		TG(61:11)			TG(56:10)
		TG(56:7)			TG(56:11)
		TG(49:5)			TG(56:12)
		TG(46:6)			TG(56:3e)
		TG(55:8)			TG(56:6)
		TG(59:7e)			TG(56:7)
		TG(56:6)			TG(56:9)
		TG(56:12)			TG(57:10)
		TG(58:9)			TG(57:11)
		TG(64:9)			TG(58:11)
		TG(64:6)			TG(58:12)
		TG(50:6)			TG(58:13)
		TG(56:11)			TG(58:6e)
		TG(58:13)			TG(58:7e)
		TG(62:5)			TG(58:9)
		TG(44:4)			TG(59:10)
		TG(55:9)			TG(59:7e)
		TG(57:10)			TG(60:1)
		TG(60:12)			TG(60:10)
		TG(62:2)			TG(60:12)
		TG(54:8)			TG(60:13)
		TG(60:1)			TG(60:14)
		TG(48:6)			TG(60:2)
		TG(54:12)			TG(60:3)
		TG(59:10)			TG(60:4)
		TG(52:8)			TG(60:5)
		TG(52:9)			TG(60:7e)
		TG(54:9)			TG(60:9)
		TG(60:4)			TG(61:11)
		TG(62:7)			TG(61:4)
		TG(60:7e)			TG(62:14)
		TG(56:9)			TG(62:15)
		TG(62:14)			TG(62:2)
		TG(60:2)			TG(62:4)
		TG(61:4)			TG(62:5)
		TG(52:7)			TG(62:7)
		TG(54:10)			TG(64:13)
		TG(58:11)			TG(64:16)
		TG(66:8)			TG(64:6)
		TG(56:3e)			TG(64:7)
		TG(50:9)			TG(64:8e)
		TG(64:16)			TG(64:9)
		TG(46:7)			TG(66:7)
		TG(54:11)			TG(66:8)
		TG(50:8)			TG(66:9)
		TG(66:9)
		TG(60:14)
		TG(58:12)
		TG(60:13)
HRTvsHRC	6	TG(32:3)
		TG(38:1)
		TG(36:5)
		TG(44:3)
		TG(40:7)
		TG(39:6)
HRCvsWTC	8	TG(31:2)
		TG(31:0)
		TG(57:8e)
		TG(36:1)
		TG(24:0)
		TG(33:4)
		TG(26:0)
		TG(37:1)
