# Supplementary material for: Drug-Induced Lipid Remodeling in Leishmania Parasites
Source: Microorganisms. 2021 Apr 9;9(4):790. doi: 10.3390/microorganisms9040790 (PMC8068835; doi:10.3390/microorganisms9040790)
Supplement: Supplementary file 1 [file microorganisms-09-00790-s001.zip › Supplementary files/Supplementary_fileS5.xlsx]

## Sheet: Sheet1
WTTvsWTC (TG(total_length_chain: unsaturation))	HRTvsHRC(TG(total_length_chain: unsaturation))	HRCvsWTC (TG(total_length_chain: unsaturation))
TG(44:4)	TG(32:3)	TG(24:0)
TG(46:5)	TG(36:3)	TG(26:0)
TG(46:6)	TG(36:4)	TG(31:0)
TG(46:7)	TG(36:5)	TG(31:2)
TG(48:6)	TG(38:1)	TG(33:4)
TG(49:5)	TG(39:6)	TG(36:1)
TG(50:10)	TG(40:7)	TG(36:3)
TG(50:4)	TG(44:3)	TG(36:4)
TG(50:5)		TG(37:1)
TG(50:6)		TG(52:6)
TG(50:7)		TG(57:8e)
TG(50:8)
TG(50:9)
TG(52:6)
TG(52:7)
TG(52:8)
TG(52:9)
TG(54:10)
TG(54:11)
TG(54:12)
TG(54:7)
TG(54:8)
TG(54:9)
TG(55:8)
TG(55:9)
TG(56:10)
TG(56:11)
TG(56:12)
TG(56:3e)
TG(56:6)
TG(56:7)
TG(56:9)
TG(57:10)
TG(57:11)
TG(58:11)
TG(58:12)
TG(58:13)
TG(58:6e)
TG(58:7e)
TG(58:9)
TG(59:10)
TG(59:7e)
TG(60:1)
TG(60:10)
TG(60:12)
TG(60:13)
TG(60:14)
TG(60:2)
TG(60:3)
TG(60:4)
TG(60:5)
TG(60:7e)
TG(60:9)
TG(61:11)
TG(61:4)
TG(62:14)
TG(62:15)
TG(62:2)
TG(62:4)
TG(62:5)
TG(62:7)
TG(64:13)
TG(64:16)
TG(64:6)
TG(64:7)
TG(64:8e)
TG(64:9)
TG(66:7)
TG(66:8)
TG(66:9)
