# Supplementary material for: Drug-Induced Lipid Remodeling in Leishmania Parasites
Source: Microorganisms. 2021 Apr 9;9(4):790. doi: 10.3390/microorganisms9040790 (PMC8068835; doi:10.3390/microorganisms9040790)
Supplement: Supplementary file 1 [file microorganisms-09-00790-s001.zip › Supplementary files/Supplementary_fileS2.xlsx]

## Sheet: Sheet1
Comparison	WTT_Vs_WTC		HRT_Vs_HRC		HRC_Vs_WTC
Expression->	Down	Up	Down	Up	Down	Up
Cer	0	4	0	3	0	1
ChE	0	0	0	0	2	0
DG	8	3	1	9	8	0
FA	0	0	0	0	0	1
LPC	5	1	2	2	4	3
LPE	0	0	0	0	1	0
MG	0	0	0	0	0	0
PA	0	0	1	0	0	1
PC	8	3	41	3	6	30
PE	18	1	9	9	23	10
PG	1	0	1	0	1	0
PI	4	0	4	1	4	6
PS	0	0	0	1	2	0
SM	0	0	0	0	5	0
SPH	1	0	0	2	5	0
TG	11	70	0	8	11	0
