# Supplementary material for: Drug-Induced Lipid Remodeling in Leishmania Parasites
Source: Microorganisms. 2021 Apr 9;9(4):790. doi: 10.3390/microorganisms9040790 (PMC8068835; doi:10.3390/microorganisms9040790)
Supplement: Supplementary file 1 [file microorganisms-09-00790-s001.zip › Supplementary files/Supplementary_fileS3.xlsx]

## Sheet: Sheet1
Set	total	elements
Intersect(HRTvsHRC and HRCvsWTC)	20	PC(40:3)
		PC(35:4)
		PC(33:2)
		PC(40:7)
		PC(34:4)
		PC(36:2)
		PC(36:4)
		PC(34:3)
		PC(40:8)
		PC(38:6)
		PC(32:2)
		PC(40:5)
		PC(34:0)
		PC(36:5)
		PC(38:1)
		PC(40:9)
		PC(42:1)
		PC(36:6)
		PC(30:1)
		PC(38:2)
HRTvsHRC	24	PC(38:3)
		PC(37:2)
		PC(44:3)
		PC(33:3)
		PC(41:3)
		PC(36:4e)
		PC(30:3)
		PC(36:3)
		PC(37:4)
		PC(40:1)
		PC(38:4)
		PC(40:6)
		PC(34:2)
		PC(32:3)
		PC(31:3)
		PC(46:3)
		PC(30:2)
		PC(37:3)
		PC(31:2)
		PC(33:1)
		PC(42:9)
		PC(40:0)
		PC(31:1)
		PC(40:2)
HRCvsWTC	13	PC(32:4)
		PC(32:0)
		PC(38:0)
		PC(32:1)
		PC(38:7e)
		PC(42:10)
		PC(42:5)
		PC(34:5)
		PC(36:1)
		PC(36:7)
		PC(44:10)
		PC(34:1)
		PC(38:5)
